# Supplementary material for: Novel robust biomarkers for human bladder cancer based on activation of intracellular signaling pathways
Source: Oncotarget. 2014 Sep 16;5(19):9022–32. doi: 10.18632/oncotarget.2493 (PMC4253415; doi:10.18632/oncotarget.2493)
Supplement: Supplementary file 3 [file oncotarget-05-9022-s003.xlsx]

## Sheet: PAS
Pathway	Tumour_X1.2.AVG_Signal	Tumour_X2.2.AVG_Signal	Tumour_X2.AVG_Signal	Tumour_X3.AVG_Signal	Tumour_X4.AVG_Signal	Tumour_X5.AVG_Signal	Tumour_X6.AVG_Signal	Tumour_X7.AVG_Signal	Tumour_X8.AVG_Signal
AHR_Pathway	0.975116	2.18938	0.90929	0.423417	0.452474	-0.302915	-0.924662	1.04289	1.96547
AHR_Pathway_AHR_Degradation	1.56521	2.02312	0.911422	0.949087	2.0122	-1.01712	-0.177387	0.684589	1.13752
AHR_Pathway_C_Myc_Expression	-0.110708	0.673043	0.443913	-0.0773999	-0.118986	0.288509	-1.55262	1.04289	1.2681
AHR_Pathway_Cath_D_Expression	-0.110708	0.673043	0.443913	-0.0773999	-0.562048	0.288509	-1.55262	0.516463	1.2681
AHR_Pathway_PS2_Gene_Expression	-0.110708	0	-0.0527564	-0.485858	-0.562048	-1.00314	-1.55262	0	0.835907
AKT_Pathway	41.9911	-10.9591	15.9071	22.6846	123.203	-7.95119	25.259	0.157358	11.9788
AKT_Pathway_Aggregation_&_Neurodegeneration	1.83224	6.25616	1.4271	3.95345	2.68557	2.6497	-2.39576	1.74646	-0.526161
AKT_Pathway_Apoptosis_Inhibition	0.740646	5.19395	1.32183	3.96896	3.98029	2.22161	-1.76284	-0.140077	-1.49344
AKT_Pathway_Blocks_Apoptosis	0.634045	-0.745119	2.39679	1.55235	0.604419	0.839307	-0.534971	0.151034	1.18463
AKT_Pathway_Cardiovascular_Homeostasis	2.35465	6.25616	2.91355	5.39458	4.76859	3.63557	-1.07007	2.86528	0.142974
AKT_Pathway_Caspase_Cascade	1.1057	0.745119	2.94039	1.55235	2.35881	2.49924	-0.889943	0.151034	0.735823
AKT_Pathway_Cell_Cycle	-0.626567	-0.918856	-0.035268	0.394353	-1.41118	-1.57957	0.513019	-4.6739	-1.5117
AKT_Pathway_Cell_Cycle_Progression	0.539159	1.44739	2.45687	1.97673	0.991059	4.42076	-2.47192	-0.783197	0.322265
AKT_Pathway_Cell_Survival	0	-0.771231	0	0.415976	0	-1.13934	0	0	-0.619432
AKT_Pathway_Death_Genes	0.168344	0.648673	2.45687	2.05984	2.35881	2.4841	-1.29603	-0.253759	0.0443703
AKT_Pathway_Elevation_of_Glucose_Import	-0.297358	2.09469	1.97335	2.56733	2.35881	3.63557	-1.29603	-0.658552	0.142974
AKT_Pathway_ERK_Pathway	0.634045	0.745119	2.39679	1.55235	0.604419	2.08449	-0.534971	0.924899	1.70994
AKT_Pathway_Genetic_Stability	-1.27693	0.86313	1.62547	2.55349	0.991059	1.94651	-1.86203	-2.40132	-1.41436
AKT_Pathway_Glucose_Uptake	2.35465	6.25616	2.45638	4.3877	3.98029	3.63557	-1.76284	2.86528	0.142974
AKT_Pathway_Glycogen_Synthesis	0	0.107356	0	0.415976	-0.645063	-0.455402	0	-0.5825	-0.502543
AKT_Pathway_Insulin_Stimulated_Mitogenesis	2.35465	6.25616	1.94612	4.3877	3.98029	3.13945	-1.76284	2.40693	0.142974
AKT_Pathway_JNK_Pathway	0.168344	2.25348	2.45687	2.05984	2.35881	3.66871	-0.521983	-0.253759	0.663802
AKT_Pathway_Neuroprotection	2.35465	6.25616	2.45638	4.3877	3.98029	3.63557	-1.76284	2.86528	0.142974
AKT_Pathway_NF_kB_Pathway	2.35465	6.25616	2.88669	5.23931	5.1624	4.45655	-2.38946	2.86528	0.142974
AKT_Pathway_p53_Degradation	-0.133502	0	1.72851	1.16111	1.65827	0.819221	0	-0.457436	1.25538
AKT_Pathway_p73_Mediated_Apoptosis	0.992882	1.98141	3.49003	2.61428	4.45704	3.66024	-1.29603	0.430911	1.17794
AKT_Pathway_Protein_Synthesis	0	0	0	0	0	0	0	0	0
AKT_Pathway_Regeneration_of_Cyclic_Nucleotide	-0.769009	2.09469	1.97335	2.56733	3.06481	3.63557	-1.70212	-0.658552	0.591781
AKT_Pathway_Respiratory_Burst	2.35465	6.25616	2.45638	4.3877	3.98029	3.63557	-1.76284	2.86528	0.142974
AKT_Pathway_Survival_Genes	0.0306318	-0.685121	1.04726	0.815327	0.102143	0.290603	-1.60564	-0.321912	1.18463
AKT_Pathway_Synaptic_Signaling	1.48763	1.4199	3.29972	3.11307	3.41753	3.62828	-1.29603	-0.253759	1.59141
AKT_Pathway_Translation	0	0	-0.492402	-0.0430256	0	0	0	0	0.410396
Androgen_receptor_Pathway	-4.56354	-31.3578	-0.975569	-8.56905	3.31698	-12.5037	14.0951	-31.894	-12.3306
Androgen_receptor_Pathway_Apoptosis	-0.465702	0.674784	0.0600746	0.257404	-0.16807	-0.304979	-0.76106	-0.404793	-0.520828
Androgen_receptor_Pathway_AR_Degradation	-4.60265	-13.7984	-4.34067	-9.38737	-5.51342	-5.98008	-0.579738	-10.9863	-5.74409
Androgen_receptor_Pathway_Cell_Survival_&_Cell_Growth	-1.94757	-1.77657	0.485896	-1.76787	0.93362	-0.218038	-1.2088	-0.519368	-2.89533
Androgen_receptor_Pathway_Gonadotropin_Regulation	0.636907	-1.14108	1.27337	1.26714	3.47788	1.62663	3.2688	-2.00319	-0.809727
Androgen_receptor_Pathway_Histone_Modification	0.636907	-1.14108	1.27337	1.26714	3.47788	1.62663	3.2688	-2.00319	-0.809727
Androgen_receptor_Pathway_Prostate_Differentiation_&_Development	0.636907	-1.14108	1.27337	1.26714	3.47788	1.62663	3.2688	-2.00319	-0.809727
Androgen_receptor_Pathway_Sexual_Differentiation_&_Sexual_Maturation_at_Puberty	0.636907	-1.14108	1.27337	1.26714	3.47788	1.62663	3.2688	-2.00319	-0.809727
ATM_Pathway	-3.80142	-2.40906	1.02905	0.181	3.22395	-1.9179	1.51406	-1.68195	-0.263653
ATM_Pathway_Apoptosis	0	0	0	-0.666842	0.486723	0	0.612807	0	0
ATM_Pathway_Apoptosis_&_Senescense	-0.432359	-0.591261	0.943139	0	0.486723	0.274415	0	-1.40566	0
ATM_Pathway_Cell_Cicle_Checkpoint_Control	0	0.435957	0.529914	0	1.33751	0.510417	0	0.150357	0.454758
ATM_Pathway_Cell_Survival	0.261731	-0.697699	-0.142326	-0.515189	-0.0155528	-1.09087	-1.40818	-0.268826	0
ATM_Pathway_Checkpoint_Activation	0	0	0	0.575544	0.486723	0.691096	0	0.135368	0
ATM_Pathway_DNA_Repair	0	0.765795	0.711984	0	0.486723	0.812727	0	0.369996	0.518834
ATM_Pathway_G2_Mitosis_Progression	-0.293692	-1.1234	-0.393524	0	0	-1.60051	0	-1.48603	-0.362235
ATM_Pathway_G2/M_Checkpoint_Arrest	-4.1902	-3.74591	-1.62199	-0.521144	0.53336	-4.23577	2.09749	-4.06499	-2.29337
ATM_Pathway_MDMX_Ubiquitination_&_Degradation	0	-0.591261	0	0	0.486723	-0.544805	0	-0.516903	0
ATM_Pathway_NF_kB_Pathway	0	0	0	0	0.486723	0	0	-0.43132	0
ATM_Pathway_S_Phase_Arrest	0	0	0.416078	0	0.486723	0.573629	0	0.117109	0.610017
ATM_Pathway_S_Phase_Progresion	-0.71423	-1.1198	0.0436564	0.421286	0.486723	-1.4024	0	-2.2857	-1.52847
ATM_Pathway_Synaptic_Vesicle_Transport	0	0	0	0	0.486723	0	0	-0.43132	0
Brca1_as_a_transcription_regulator_effect	-0.0908897	-1.62464	-0.616309	-1.7464	1.60359	-2.91786	-2.19012	2.41151	0.482357
BRCA1_Pathway	1.0516	-0.721852	2.72898	2.39203	1.83027	1.84229	-2.83911	5.67524	4.13666
cAMP_Pathway	17.7233	-11.3855	6.26884	-0.203161	6.15081	-17.0408	10.3641	-18.0341	-0.15463
cAMP_Pathway_Axonal_Growth	0.379224	2.09173	0.461602	1.38319	0.49126	2.20968	-0.645379	0.770188	1.1278
cAMP_Pathway_Cardiovascular_Homeostasis	0.223586	0.30372	0.461602	0.26066	-0.383722	0	0.214755	0	0
cAMP_Pathway_Cell_Growth	0	0	0	0	0	0	0	0	0
cAMP_Pathway_Cell_Proliferation	0.223586	0.30372	0.461602	0.26066	-0.383722	0	0.214755	0	0
cAMP_Pathway_Cell_Survival	0.456044	-0.275404	2.65673	1.71051	0.291971	-1.72478	-0.708719	1.3573	0.977466
cAMP_Pathway_Cell_Survival_&_Chemotaxis	0	0	-0.492402	-0.461986	0	0	0	0	0
cAMP_Pathway_Cytokine_Production	0.865144	0.732542	1.2072	0.888678	0	0.703015	-0.950317	0.635439	0
cAMP_Pathway_Degradation_of_Cell_Cycle_Regulators	0.929929	0.219424	1.06586	-0.321939	0.625983	-0.927114	0.794761	0.40326	0.53087
cAMP_Pathway_Endothelial_Cell_Regulation	-1.83216	-3.35244	-3.14988	-3.08087	-2.13716	-3.59491	0.340109	-3.14348	-2.61932
cAMP_Pathway_Glycogen_Synthesis	0.223586	0.30372	0.461602	0.26066	-0.383722	0	0.214755	0	0
cAMP_Pathway_Glycolysis	-0.625997	-1.14762	-2.29037	-1.66414	-2.02168	-1.40521	-1.31542	-2.21122	-0.798665
cAMP_Pathway_Metabolic_Energy	-0.465702	0.674784	0.0600746	0.923467	0.856313	0.982914	-0.76106	-0.404793	-0.520828
cAMP_Pathway_Myocardial_Contraction	0.974786	1.04786	4.49382	6.88059	-5.00687	-2.69022	-3.1703	-1.78517	3.08254
cAMP_Pathway_Oncogenesis	0.223586	0.865451	0.461602	0.26066	0.261341	0.455402	0.214755	0.5825	0.502543
cAMP_Pathway_Protein_Retention	3.08822	1.09855	1.41363	0.986942	1.236	2.14042	0.6659	1.46239	0.865639
cAMP_Pathway_Regulation_of_Cytoskeleton	-1.59101	-0.39406	0.461602	0.26066	-1.94347	-2.02763	0.214755	-1.37406	-1.06911
Caspase_Cascade	-4.3214	10.9175	-1.4602	10.5487	-9.03842	-3.26541	-14.9343	10.6839	5.26711
Caspase_Cascade_Activated_Tissue_Trans_glutaminase	-2.86433	-0.936406	2.1156	4.83258	0.851148	-6.52335	-1.94827	-1.83249	3.06776
Caspase_Cascade_Apoptosis	-0.984605	-1.84821	-2.31114	-1.70899	-1.14696	-5.79204	-3.21771	-3.19806	0.127187
Caspase_Cascade_Cell_Survival	-2.20021	-1.06221	-1.54645	-0.352775	0	-1.50123	-0.45323	-4.59348	-1.57886
Caspase_Cascade_ICAD_Degradation	-0.390477	1.02477	0.2624	-1.22154	3.70517	-2.19049	-1.4231	-0.179115	1.90309
CD40_Pathway	-0.0306078	2.86849	2.71876	1.75118	7.35223	2.22139	-1.85381	0.222471	-1.39662
CD40_Pathway_Cell_Survival	0	0	0	0	1.25536	-0.473542	0	0.0857981	0.542657
CD40_Pathway_Gene_Expression	0.475456	0.633236	0.924797	0.527605	1.54818	0.276932	-0.992064	-0.752796	-0.203757
CD40_Pathway_IKBs_Degradation	-0.43005	0.633236	0.924797	1.27626	2.96709	0.289481	-0.992064	-0.752796	-0.746413
Cellular_Anti_Apoptosis_Pathway	2.30057	-17.2443	-5.15407	-11.7498	-3.77952	-4.98332	14.4509	-14.3714	-9.75525
Cellular_Anti_Apoptosis_Pathway_Apoptosis	-2.057	-1.17186	-0.414858	1.26357	-1.76892	-0.451316	0.200802	-0.713318	-1.42246
Cellular_Anti_Apoptosis_Pathway_Depolarization	0.102249	0.99872	0.943139	0	0	2.04123	0	1.00461	0
Chemokine_Pathway	13.8663	4.43919	14.3741	14.0093	73.2122	-1.64107	12.6518	16.3541	12.0506
Chemokine_Pathway_Cell_Activation	2.31674	2.4645	1.82811	0.712831	0.957994	-0.760909	-4.07257	-0.833419	-0.324231
Chemokine_Pathway_Gene_Expression_&_Apoptosis	-0.917077	1.35285	-0.16598	0.306265	-0.780778	-0.143829	-1.50969	-1.43364	-2.33159
Chemokine_Pathway_Internalization_Degradation_Recycling	0	1.47312	0.481373	0.468186	4.85894	0.470388	1.46574	1.58084	1.19438
Chromatin_Pathway	-3.8903	4.22605	0.0781242	-0.49415	-3.35839	1.57196	-1.14552	4.7539	-0.0535309
Chromatin_Pathway_Octamer_Sliding	0	0	0	0	0	0	0	0	0
Chromatin_Pathway_Octamer_Transfer	0	0	0	0	0	0	0	0	0
Circadian_Pathway	0.826671	0.792646	0.825181	0.0789088	0.139738	1.03877	0	1.56944	0.504326
CREB_Pathway	1.34554	-18.159	1.88714	-9.06679	6.56892	-12.1901	15.2287	-20.0965	-10.3349
CREB_Pathway_Gene_Expression	-1.52328	-0.842063	0.537086	-0.745248	-0.0692994	-1.53815	0.703493	-0.657906	-2.80803
Cytokine_Network_Pathway	4.58529	0.529305	2.64288	5.51912	17.2893	2.82427	4.1553	11.3638	4.99568
DNA_damage_induced_apoptosis_effect	2.23712	5.11712	3.55646	-0.0912976	1.84816	7.47979	0.612807	5.39697	3.33196
DNA_damage_induced_responses_effect	0.281871	2.44074	1.77454	-0.666842	0.486723	3.56845	0.612807	1.67759	1.14201
DNA_Repair_Mechanisms_Pathway	-0.327446	-1.29189	-1.71899	-2.88757	-8.94537	2.1642	-7.30792	0.967276	-0.753083
EGFR1_Pathway	-3.4806	2.22156	0.407555	4.46161	1.66937	-4.03692	-0.666944	-7.2314	-3.18681
ErbB_Family_Pathway	-5.22604	3.2555	0.0761901	0.852459	2.63584	-4.63821	-3.91872	1.00305	-1.30142
ErbB_Family_Pathway_Anti_Apoptosis	0	-0.2095	0	0.415976	0.645063	-0.127898	0	0.5825	-0.116888
ERK_Signaling_Pathway	70.8562	-28.1367	24.2177	21.386	106.068	8.12747	34.285	-17.3896	14.8432
Erythropoeitin_Pathway	-7.09928	-2.00448	-5.29664	-0.385017	7.98302	-11.872	-0.0942009	-7.31251	-7.49922
Estrogen_Pathway	9.97571	-11.189	-2.65402	-1.62408	0.931531	-3.68361	10.5624	-20.3699	-6.27156
Fas_m_Signaling_Pathway	1.4344	8.19147	5.06048	2.37104	5.15805	8.01635	2.18605	7.62528	3.18955
Fas_p_Signaling_Pathway	-1.01223	-1.60258	-0.281439	0.851619	4.73164	0.00357715	-1.40067	0.403847	0.436617
FLT3_Signaling_Pathway	-1.54122	1.10722	-0.563946	0.0157127	6.85405	-0.536941	-2.56376	-0.304757	-1.53949
G_protein_signaling_Cross_talk_between_Ras_family_GTPases	-0.367862	-0.142313	0.583888	-0.518361	1.92759	0.0157765	-0.448829	1.63351	-0.169966
Glucocorticoid_Receptor_Pathway	13.3167	0.852218	14.5894	23.0629	69.9116	2.9074	15.8218	26.8702	14.7548
Glucocorticoid_Receptor_Pathway_Cell_cycle_arrest	-1.10186	0	0.835282	0.576765	0	-0.039794	0.609885	0.673922	0.0502984
Glucocorticoid_Receptor_Pathway_Cell_cycle_progression	1.05733	0.583338	0	0.808525	1.74181	0.583338	1.07094	0.816766	0.56016
Glucocorticoid_Receptor_Pathway_Gene_expression	-1.27602	2.11311	-0.544674	0.559852	-1.27139	1.78286	-1.99926	2.68158	-1.56989
Glucocorticoid_Receptor_Pathway_Inflammatory_cytokines	13.7566	1.38473	14.1255	19.5573	69.2398	2.70553	17.1928	24.2459	18.227
Glucocorticoid_Receptor_Pathway_SMAD_signaling	-0.518189	-3.22897	-1.02149	-0.638526	-1.79077	-3.31343	-1.30656	-1.13545	-3.46605
GPCR_Pathway	5.15479	-13.9623	-4.09694	-11.6219	5.79296	-14.0276	7.00416	-26.4446	-12.099
GPCR_Pathway_Gene_expression	-0.10217	0.235753	2.98952	0.940212	11.6626	0.62164	-2.64458	5.95385	1.19058
Growth_Hormone_Pathway	0.389986	1.70462	2.83364	3.47843	-0.586829	2.06091	-4.78045	-1.62084	-3.96101
Growth_Hormone_Pathway_Cell_survival	0	0	0	0	0	0	0.440522	0	0
Growth_Hormone_Pathway_Gene_expression	1.66599	0.908405	1.31128	1.04002	5.35839	1.41351	-0.509811	1.28751	-0.294138
Growth_Hormone_Pathway_Glucose_uptake	-0.0757157	2.3794	2.89371	3.98592	0.269484	3.04383	-5.54151	-2.02563	-4.48184
Growth_Hormone_Pathway_Protein_synthesis	0	0	0	0	0	0	0.440522	0	0
GSK3_Pathway	11.5159	-14.7303	-6.49677	-7.30602	-18.2771	-7.8725	3.52043	-29.8809	-12.8534
GSK3_Pathway_Degradation	-3.78613	-8.00209	-3.9331	-3.97617	-6.99215	-3.50324	-2.40564	-9.5042	-8.37518
GSK3_Pathway_Gene_expression	0.373187	0.575081	-1.55239	-1.3231	-1.53654	-0.688247	0.534971	-1.9195	-4.06491
GSK3_Pathway_Translation	-1.07755	0.0680511	-0.509682	0.587184	0.338027	-0.0823842	-0.95563	0.825731	0.963915
Hedgehog_Pathway	4.14023	0.481932	1.67561	2.14229	0.406002	2.57098	2.06066	-1.50806	-1.65716
Hedgehog_Pathway_Repression_of_target_genes(Hh&BMP)	0.245368	-1.02927	-1.77822	0.539443	-2.32233	0.758095	-0.22193	0.808779	1.57479
Hedgehog_Pathway_Target_genes(WNT&Ptc&BMP)	0.21719	0	0	0	-0.382111	0	0	-0.430011	-0.183652
HGF_Pathway	3.67596	-2.43436	0.39685	2.81269	16.5828	-8.01111	1.29925	-6.58188	-4.36023
HGF_Pathway_Anoikis	1.23498	0.448563	2.02576	2.42694	7.89189	-2.56848	1.37059	0.0099402	0.228066
HGF_Pathway_Cell_adhesion_and_cell_mirgation	5.46656	-1.59801	0.383172	0.54244	8.26307	-2.23445	-0.927059	-3.82147	-1.92871
HGF_Pathway_Cell_cycle_progression	0.443233	1.31536	2.43107	2.0721	3.54369	-2.72905	1.38407	-0.590293	0.404699
HGF_Pathway_Cell_polarity&motility	0	0	0	0	0	0	0	0	-0.529099
HGF_Pathway_Cell_scattering	-0.465702	-0.346702	0.0600746	1.49289	3.07463	0.147129	-0.76106	-0.404793	-0.520828
HGF_Pathway_Cell_survival	-0.465702	-0.346702	0.0600746	1.49289	3.07463	0.147129	-0.76106	-0.404793	-0.520828
HGF_Pathway_IP3_pathway	-0.465702	-0.346702	0.0600746	1.07692	3.07463	0.147129	-0.76106	-0.404793	-0.520828
HGF_Pathway_PKC_pathway	-0.849784	-0.753456	0	-0.887802	-0.715529	-1.04018	0	-1.09266	-0.960115
HIF1Alpha_Pathway	7.21939	2.53139	4.81898	4.16949	10.3626	1.81191	2.1862	3.40721	2.95226
HIF1Alpha_Pathway_Gene_expression	-0.105927	-0.771524	-1.31081	-1.22288	1.19343	-2.98618	-1.07067	-0.902956	0.0746851
HIF1Alpha_Pathway_HIF1alpha_degradation	0.890054	1.28234	1.47837	0.745136	2.62697	0.793265	0.418825	0	2.54398
HIF1Alpha_Pathway_NOS_pathway	-0.603414	-1.43024	-1.44605	-0.215997	1.25472	-2.39475	-0.377905	-0.902956	0.0746851
HIF1Alpha_Pathway_p53_Hypoxiia_pathway	1.65099	2.38841	1.95137	0.745136	2.62697	1.70067	0.418825	0.416318	2.54398
HIF1Alpha_Pathway_Pyruvate	-0.105927	-3.65924	-1.31081	-1.22288	1.19343	-4.93779	-1.07067	-0.902956	-2.16264
HIF1Alpha_Pathway_VEGF_pathway	1.898	0.328539	0.000862219	0.191701	1.7578	-0.478497	0.625358	0.0406524	-0.835691
Hypoxia_induced_EMT_in_cancer_and_fibrosis_3	2.14551	-0.124819	0.82315	0.273342	-0.616654	-0.932299	-2.76228	-2.01368	-1.0364
Hypoxia_induced_EMT_in_cancer_and_fibrosis_4	2.14551	-0.124819	0.82315	0.273342	-0.616654	-0.932299	-2.76228	-2.01368	-1.0364
Hypoxia_induced_EMT_in_cancer_and_fibrosis_5	2.14551	-0.124819	0.82315	0.273342	-0.616654	-0.932299	-2.76228	-2.01368	-1.0364
Hypoxia_induced_EMT_in_cancer_and_fibrosis_6	2.14551	-0.124819	0.82315	0.273342	-0.616654	-0.932299	-2.76228	-2.01368	-1.0364
IGF1R_Signaling_Pathway	-4.33947	-4.39566	2.33793	3.51606	8.01523	-6.2719	0.153095	-4.423	-5.21891
IGF1R_Signaling_Pathway_Cell_survival	-0.7189	-2.24425	-0.822277	0.291747	4.89153	-4.53983	-0.245912	0.179175	0.138248
IGF1R_Signaling_Pathway_GLucose_upstake	0	0	-0.418413	0.415976	0	0	0	0	0
IGF1R_Signaling_Pathway_Glycogen_synthesis	0	-1.23082	0	0	-0.645063	-0.455402	0	-0.5825	-0.502543
IGF1R_Signaling_Pathway_IKB_degradation	-0.0123755	0.633236	0.924797	2.43055	6.63931	2.04968	0.657459	2.89483	1.64321
IGF1R_Signaling_Pathway_Protein_synthesis	-0.478879	-0.561731	-0.907846	-0.0266612	-1.10924	-0.0289804	-0.660126	-1.0874	-0.0569342
IL_10_Pathway	0.0624415	1.2178	5.36004	3.40899	17.9988	4.47911	3.12409	2.36862	-1.37692
IL_10_Pathway_Gene_expression	1.06138	2.70465	1.70195	2.27132	7.20286	2.55575	0.541134	1.93803	0.395934
IL_10_Pathway_Stability_determination	0.674316	0	0.483781	0.455676	2.24465	0.290731	1.03213	0.636365	0.468366
IL_10_Pathway_Translational_modulation	0.953359	1.39663	1.05113	0.6759	1.77621	0.277417	-1.76539	0.63461	-0.0728592
IL_2_Pathway	7.24892	9.42999	16.7861	9.86121	42.8442	-1.45159	8.04955	11.1345	4.01117
IL_2_Pathway_Actin_reorganization	1.06083	0.955119	2.83972	2.02281	7.64063	0.849596	4.15616	2.19029	2.07323
IL_2_Pathway_Apoptosis	-0.465702	0.674784	0.0600746	0.507491	0.856313	0.982914	-0.76106	-0.404793	-0.520828
IL_2_Pathway_Apoptosis_inhibition	-0.465702	0.674784	1.0161	1.51903	3.99192	0.982914	-0.76106	-0.404793	-0.520828
IL_2_Pathway_Protein_synthesis	-0.589785	0	1.53786	1.01154	5.43817	0	3.29867	0.637195	1.07065
IL_6_Pathway	20.275	2.82635	17.4004	19.5446	76.9365	12.1865	16.5484	30.7406	25.2033
ILK_Pathway	57.8184	-52.1962	-6.05073	-9.49131	8.47722	-24.0756	31.4159	-75.3601	-7.73338
ILK_Pathway_Apoptosis	35.3475	-29.3569	-8.00072	-4.02735	17.0152	-8.94144	5.30221	-42.3025	-13.8034
ILK_Pathway_Cell_adhesion_cell_motility&opsonization	37.7511	-26.7554	-5.28899	-1.66676	16.6653	-5.82896	5.71867	-40.9079	-11.1491
ILK_Pathway_Cell_cycle_proliferation	36.8051	-25.5189	-5.6555	-2.47864	16.3209	-4.39064	4.22135	-40.4241	-11.1674
ILK_Pathway_Cell_migration/retraction	37.2708	-27.864	-6.62988	-3.47504	14.3284	-6.25761	4.98241	-41.4337	-11.1491
ILK_Pathway_Cell_motility	34.9698	-45.1326	-14.3178	-13.1318	9.08122	-19.3974	3.31374	-56.7108	-18.3504
ILK_Pathway_Cytoskeletal_reorganiation	37.7353	-36.2259	-6.84443	-5.00029	15.7058	-8.38579	9.42237	-48.6966	-11.246
ILK_Pathway_G2_phase_arrest	36.8051	-25.5189	-5.6555	-2.47864	16.3209	-4.39064	4.22135	-40.4241	-11.1674
ILK_Pathway_Induced_cell_proliferation	2.22101	2.39188	0.624364	1.33316	1.45681	2.26165	4.47466	-1.78528	0.791942
ILK_Pathway_Regulation_of_intermediate_filaments	37.7511	-26.0062	-4.85322	-1.66676	16.6653	-5.82896	5.71867	-40.3944	-10.6484
ILK_Pathway_Regulation_of_junction_assembly_of_desmosomes	39.4633	-26.0348	-5.28899	-1.66676	16.6653	-5.82896	5.3153	-40.9079	-11.1491
ILK_Pathway_Wound_healing	38.579	-28.9456	-5.28899	-1.66676	17.8649	-6.36872	6.511	-42.2032	-11.6677
Integrin_SIgnaling_Pathway	37.1333	-34.2123	-4.95593	-2.88103	22.106	-7.804	10.0631	-48.1103	-16.4256
Integrin_SIgnaling_Pathway_Cell_survival	0.470816	-4.25907	-4.7796	-1.37619	10.7852	-6.17729	-2.11559	-8.30516	-7.68085
Integrin_SIgnaling_Pathway_Cytoskeleton_contraction_integrin_modulation_cell_invasion_and_migration	0.577743	-0.299958	0.412632	2.00857	5.55354	-2.22498	-0.379907	0.0485789	0.463804
Integrin_SIgnaling_Pathway_Focal_adhesion_and_stress_fibers	-2.10245	-3.14404	-2.45222	-2.32983	-1.71865	-2.94976	-0.285646	-2.8244	-3.07532
Integrin_SIgnaling_Pathway_Translocates_to_the_nucleus	-0.520342	0	0.904309	0.646117	0	1.83897	0.45323	1.12979	0.559806
Interactions_Report	0	-0.89009	0	-0.707951	1.93739	-0.932299	-0.937268	-1.14653	-0.409866
Interferon_Pathway	-1.4916	-0.919454	-1.5445	1.82481	8.13809	4.70284	-1.14288	-0.815784	-4.47337
Interferon_Pathway_Gene_expression	1.1202	2.60255	1.48328	1.26223	0.890372	7.23651	1.19167	4.35289	0.286549
Interferon_Pathway_Transcription	0.693533	0	1.54659	0.492336	0.969194	0	0	0	0.598584
Interferon_Pathway_Translation	0	0	-0.984803	-0.923973	0	0	0	0	0
IP3_Pathway	-2.97297	-5.45459	6.22718	3.39495	23.2817	-11.9228	3.20525	-7.667	-8.43353
IP3_Pathway_Gene_expression	-2.00071	-4.13416	-2.01834	-3.07473	-1.89959	-7.10885	-0.21054	-5.31173	-4.75891
JAK_mStat_Pathway	-3.80634	1.89292	4.69995	2.57061	5.91673	0.742721	3.28941	-1.08817	-2.61622
JAK_mStat_Pathway_Akt_pathway	6.71009	0.906514	-0.439231	2.12284	1.49055	1.05504	-1.36405	-7.07635	0.832709
JAK_mStat_Pathway_JAK_degradation	4.1808	8.51252	4.52045	4.74606	9.02782	3.06138	2.40564	8.80564	6.79209
JNK_Pathway	17.4426	-16.5297	1.70082	4.15678	48.4222	-7.92154	26.722	-11.5931	1.16983
JNK_Pathway_Apoptosis_Inflammation_Tumorogenesis_Cell_Migration	0.751779	-0.047874	-3.46619	-1.59593	1.03183	-2.83227	1.4303	-1.01272	-0.665058
JNK_Pathway_Insulin_signaling	-0.663325	1.4638	-1.1786	0.587549	-5.52498	0.460936	-1.86992	-0.457011	-1.99617
Mab_targets	3.79683	-0.824645	2.02725	0.856526	12.1857	0.256219	7.60914	0.791897	1.0639
MAPK_Family_Pathway	9.27491	-0.296083	11.8496	20.4576	82.0939	12.019	19.228	20.8198	12.7359
MAPK_Family_Pathway_Chromatin_Remodeling	0.658347	2.23406	1.5314	1.19817	0.729323	7.29181	-0.485805	4.89304	0.714241
MAPK_Family_Pathway_Cytoskeleton	-0.470692	1.6565	0.781316	0.824626	-0.0632956	2.00533	-1.54849	0.468704	0.436617
MAPK_Family_Pathway_Gene_Expresion	0.230738	1.44617	-0.124808	2.10218	7.62514	1.62303	-1.33137	4.81253	1.64188
MAPK_Family_Pathway_IKBs_Degradation	-0.0123755	0.633236	0.924797	2.01458	6.63931	2.04968	0.657459	2.89483	1.64321
MAPK_Family_Pathway_Translation	-0.422704	1.00447	0.472152	0.621725	0.512986	0.734304	0	0.540155	0
MAPK_Signaling_Pathway	44.3627	-34.5852	1.12216	-0.876894	49.0096	-10.4122	21.5449	-53.1127	-9.86087
MAPK_Signaling_Pathway_Cell_Servival_Cell_Militory_Inflammation_Apoptosis_Osmoregulation	1.64581	0.940937	0.962861	0.135606	3.3356	0.103286	3.86017	-0.366101	1.45609
MAPK_Signaling_Pathway_Gene_Expresion	1.67926	-0.482206	0.669842	-1.11197	8.70401	-3.61112	1.91054	2.55487	2.28842
Mismatch_repair_effect	-0.392259	2.52936	0.704886	0	0	2.55517	-0.490332	3.23385	1.31316
Mismatch_Repair_Pathway	2.86062	7.48891	1.24046	0.608216	-0.214029	9.48364	-0.490332	9.09604	3.64722
Mitochondrial_Apopotosis_m_Pathway	-1.96794	14.8129	4.09482	2.90167	2.85449	7.88854	-2.89432	18.6369	6.73559
Mitochondrial_Apopotosis_m_Pathway_Apoptosis	1.6047	0.475006	0.711321	0.450216	0.557992	1.06742	0.712343	-0.820464	-0.728296
Mitochondrial_Apopotosis_m_Pathway_Depolarization	-0.432359	0	0.943139	0	0	0.819221	0	-0.457436	0
Mitochondrial_Apopotosis_m_Pathway_DNA_fragmentation	-0.135055	-0.0563704	0.576634	1.50859	0	0.531681	0	-0.572001	0
Mitochondrial_Apopotosis_m_Pathway_Gene_expression	0.102249	0.407459	0.943139	0	-0.486723	1.49643	0	0.487712	0
mTOR_Pathway	0.58254	-11.6972	-6.05715	-9.63105	-8.50912	-6.69012	9.84787	-20.7053	-9.44472
mTOR_Pathway_Actin_organization	-1.35991	-0.827852	0.0831274	-0.360187	2.45529	-2.08077	1.05966	-1.01632	-0.243607
mTOR_Pathway_Akt_signaling	0	0	0	0.415976	0	0	0	0	0
mTOR_Pathway_Scanning	-2.77246	-0.338601	-1.72878	-1.53217	-1.8175	1.23665	0.433177	-2.78961	-0.709594
mTOR_Pathway_Translation_on	-3.4065	-0.338601	-3.1923	-1.64815	-2.42192	-0.179476	0.968148	-2.94064	-1.89422
mTOR_Pathway_VEGF_pathway	0.764835	1.16064	0.510292	0.607707	1.7578	0.865597	0	0.470663	0
NGF_m_Pathway	0.0187941	-0.302868	1.51977	1.59119	-1.36179	1.2216	-0.774049	0.724089	2.02211
NGF_m_Pathway_Apoptosis	0.0187941	0.530712	1.51977	1.59119	-1.36179	1.8229	0	0.724089	2.02211
NGF_p_Pathway	-3.10884	-1.82658	-0.660612	1.79217	9.67943	0.627211	0.473903	0.376678	-3.22441
NHEJ_mechanisms_of_DSBs_repair_effect	2.49442	3.69352	1.11149	-0.305396	1.52154	3.22498	-1.52498	2.31296	2.0367
Notch_Pathway	-0.436961	-0.645325	3.06407	2.12683	0.574318	-0.88938	0.668702	-1.69157	-1.95214
Nucleotide_excision_repair_effect	0.389092	3.61836	1.62533	0.755059	0.229482	1.61849	-0.447089	4.3871	-0.473428
p38_m_Signaling_Pathway	34.4644	-14.9407	22.4399	18.5496	130.645	-6.66185	26.203	10.9779	18.9202
p38_p_Signaling_Pathway	34.4644	-14.9407	22.4399	18.5496	130.645	-6.66185	26.203	10.9779	18.9202
p53_Signaling_m_Pathway	-2.52161	1.72945	1.51022	1.1693	6.02994	-2.32323	0.558616	-1.21253	-1.91192
p53_Signaling_m_Pathway_p53_Degradation	4.86475	8.61065	4.87624	3.93584	4.83613	3.86705	0.32821	9.01451	7.95821
PAK_Pathway	26.3046	-38.2514	-0.840585	-5.22564	66.3976	-19.6497	32.5126	1.11048	9.26048
PAK_Pathway_Actin_Cytoskeleton	22.8593	-28.7859	6.9536	6.32782	75.0733	-12.2229	24.6489	7.9625	15.2564
PAK_Pathway_Myosin_Activation	-2.48193	-11.6246	-7.7139	-8.92937	-3.46599	-13.5243	-1.79806	-5.66114	-4.30698
PPAR_Pathway	9.29235	-8.32342	1.57182	-2.7591	8.04073	-2.77618	5.79026	-9.55124	-2.46447
PTEN_Pathway	2.49771	-0.0529877	1.97137	-1.01551	-3.3544	3.85209	-0.23843	2.26732	2.4569
RANK_Signaling_in_Osteoclast_Pathway	-0.860796	-8.4536	-1.4037	-1.8863	0.899248	-4.75219	-2.14335	-8.68914	-4.22381
RANK_Signaling_in_Osteoclast_Pathway_IKBs_Degradation	-0.43005	0.633236	0.924797	2.01458	6.63931	1.58869	0.657459	3.42327	1.64321
RAS_Pathway	10.5514	-1.39233	9.79514	9.18526	23.306	-4.43995	-2.02717	-11.7061	1.09402
Regulation_of_telomere_length_and_cellular_immortalization_effect	-1.52666	0.215807	1.65085	0.380796	-1.62043	1.37924	2.8333	-0.597712	-0.814829
RNA_Polymerase_II_Complex_Pathway	1.47875	1.90573	1.49951	0.988765	-3.39809	7.09268	0.770125	4.73433	0.885545
Sister_chromatid_cohesion_effect	2.1489	5.49354	3.7137	1.6991	0.890372	4.39962	0	3.43359	0.739194
SMAD_m_Pathway	-8.54397	-23.0555	-6.4336	-11.5567	-12.0637	-14.6674	1.17076	-28.5357	-8.73626
SMAD_m_Pathway_Degradation	-5.90679	-9.4931	-4.01215	-4.80306	-5.68372	-4.52531	-3.7122	-11.7547	-5.62807
SMAD_p_Pathway	-8.54397	-23.0555	-6.4336	-11.5567	-12.0637	-14.6674	1.17076	-28.5357	-8.73626
SMAD_p_Pathway_Degradation	-5.90679	-9.4931	-4.01215	-4.80306	-5.68372	-4.52531	-3.7122	-11.7547	-5.62807
Spindle_assembly_and_chromosome_separation_effect	-0.906717	-1.49618	-0.628985	-2.42049	-0.566771	0.566361	1.76658	0.480828	-0.525644
Start_of_DNA_replication_in_early_S_phase_effect	5.05859	9.99585	6.60317	3.59855	0.124338	9.63891	0.51511	10.0509	6.30377
STAT3_Pathway	29.3249	-2.32439	22.761	27.9754	112.423	5.96674	20.5026	27.9949	23.7198
TGF_beta_Pathway	16.3874	-9.99844	6.7164	8.126	57.1502	-6.67984	23.3963	2.42555	6.28606
TGF_beta_Pathway_Epithelial_mesehchymal_transdifferentiation	-1.2593	-1.90449	-0.568234	0.210088	0.380273	0.227003	-0.76106	-3.36455	-1.58858
TGF_beta_Pathway_Post_transcriptional_G1_arrest	-1.42764	-2.57927	-2.58423	-1.29134	-1.08046	-2.17203	0.534971	-3.11079	-2.25238
TGF_beta_Pathway_SnON_degradation	-0.651499	-0.137407	1.04961	0.614078	-2.68359	-3.1564	-1.43819	-1.97792	-0.413967
TGF_beta_Pathway_Tumor_suppression	0	0	1.24795	0.893815	1.25984	-1.91241	1.69338	-0.430011	-0.1153
TGF_beta_Pathway_Tumorogenesis	0	0	1.24795	0.893815	1.25984	-1.91241	1.69338	-0.430011	-0.1153
TNF_m_Pathway	-0.580481	2.27717	2.25668	1.70223	6.01096	0.440762	-0.313531	2.43059	0.186987
TNF_m_Pathway_Apoptosis	-0.580481	1.84121	1.72677	1.70223	3.5685	-0.069655	-0.313531	1.84892	-0.728678
TNF_p_Pathway	-1.28934	0.487459	3.3027	4.00282	13.3956	-2.63461	0.041757	4.1296	3.30681
TNF_p_Pathway_Gene_expression	-0.172556	0.169322	3.06612	2.74889	9.41424	-0.272397	2.97321	2.97812	3.34906
TNF_p_Pathway_IKBs_degradation	-0.0123755	-0.200344	0.924797	2.01458	7.21906	1.44838	-0.11659	2.89483	1.64321
TRAF_m_Pathway	0.0519714	2.3705	1.77333	0.939128	0.64549	0.46319	-0.0293496	0.827458	-1.3749
TRAF_m_Pathway_IKBs_Degradation	-0.0123755	0.633236	1.35138	2.42446	10.8117	2.04968	0.657459	3.94173	2.10411
TRAF_p_Pathway	-2.84542	-0.404146	5.17928	7.22567	33.146	3.2498	-1.05049	2.95768	2.46618
TRAF_p_Pathway_IKBs_Degradation	-0.0123755	0.633236	1.35138	2.42446	10.8117	2.04968	0.657459	3.94173	2.10411
Transcription_of_mRNA_Pathway	1.47875	1.90573	1.90057	1.47189	-3.39809	7.26285	1.33915	4.19026	0.329675
Transition_and_termination_of_DNA_replication_effect	3.98397	7.17787	4.04123	1.23901	0.39163	9.06157	0.989128	7.22157	2.2984
Translation_Regulation_of_EIF4F_activity	-4.21573	0.00556518	-2.36302	-2.23153	-0.209334	-0.0539729	0.734594	-0.887552	-3.33197
Ubiquitin_Proteasome_Pathway	5.30785	11.2132	4.8662	3.74856	7.31276	7.75103	4.25984	9.9218	7.78987
Ubiquitin_Proteasome_Pathway_Degraded_Protein	3.887	5.61929	4.78423	2.67867	5.98161	4.36632	2.0275	3.89327	2.07996
VEGF_Pathway	-2.73316	-6.74162	-2.35507	-0.268871	-0.0325431	-4.44539	-0.797461	-13.6503	-8.20845
VEGF_Pathway_Actin_Reorganization	0.93002	-5.84163	-0.906621	-0.285571	-2.62998	-0.117923	-1.58038	-9.03743	-3.77247
VEGF_Pathway_Nitric_Oxide_Prodaction	0	0	0.457167	1.42286	0.788299	-0.591424	0.692769	0	0
Wnt_Pathway	12.0012	10.0312	11.1883	12.4073	16.4098	3.45396	7.11805	4.39838	8.41483
Wnt_Pathway_Ctnn-b_Degradation	3.78613	7.44036	3.9331	4.60269	6.34709	3.04783	2.40564	8.9217	7.44888
