# Supplementary material for: Novel robust biomarkers for human bladder cancer based on activation of intracellular signaling pathways
Source: Oncotarget. 2014 Sep 16;5(19):9022–32. doi: 10.18632/oncotarget.2493 (PMC4253415; doi:10.18632/oncotarget.2493)
Supplement: Supplementary file 4 [file oncotarget-05-9022-s004.xlsx]

## Sheet: PAS
Pathway	Tumour_55.AVG_Signal	Tumour_56.AVG_Signal	Tumour_60.AVG_Signal	Tumour_64.AVG_Signal	Tumour_66.AVG_Signal	Tumour_68.AVG_Signal	Tumour_69.AVG_Signal	Tumour_72.AVG_Signal
AHR_Pathway	3.67578	8.16399	5.12153	6.62911	3.88194	2.77632	4.27674	5.40229
AHR_Pathway_AHR_Degradation	-0.4962	1.56658	0.642376	1.03852	1.80795	-0.0865272	0.561581	2.43459
AHR_Pathway_C_Myc_Expression	1.74532	5.89691	4.03988	4.67878	2.42558	1.9231	4.76198	4.06589
AHR_Pathway_Cath_D_Expression	2.47104	5.89691	4.03988	5.12144	2.8662	2.32538	4.76198	4.06589
AHR_Pathway_PS2_Gene_Expression	1.10735	5.44526	4.03988	4.53132	1.88542	1.46096	3.74478	3.10664
AKT_Pathway	-23.8033	-29.2272	-29.6197	-27.3622	2.50957	10.3433	-14.3715	-23.5012
AKT_Pathway_Aggregation_&_Neurodegeneration	1.47538	-1.96476	-1.00618	-1.14794	-2.48159	-0.0164924	-0.188822	0.776177
AKT_Pathway_Apoptosis_Inhibition	3.66133	-0.493634	1.40633	1.43595	-1.02728	0.314937	2.77898	2.29449
AKT_Pathway_Blocks_Apoptosis	1.1462	0.738433	0.112374	2.64344	0.684011	-1.39788	-0.244146	1.675
AKT_Pathway_Cardiovascular_Homeostasis	4.18897	0.62246	1.09934	1.3476	-0.664626	1.23433	2.26791	3.03275
AKT_Pathway_Caspase_Cascade	1.1462	0.738433	0.112374	2.64344	1.34308	-1.82626	0.849153	2.28366
AKT_Pathway_Cell_Cycle	-3.19056	-3.55574	-3.73047	-3.27278	-0.784891	-3.8639	-1.05016	-2.73593
AKT_Pathway_Cell_Cycle_Progression	3.089	0.959062	-1.00089	2.14663	-0.538276	-2.46564	0.759611	2.13413
AKT_Pathway_Cell_Survival	-1.47384	-1.3013	-1.13306	-0.495108	-1.38742	-1.02139	0	0
AKT_Pathway_Death_Genes	0.820245	0.98714	-0.711613	2.15721	-0.104672	-1.7989	1.55942	2.90779
AKT_Pathway_Elevation_of_Glucose_Import	2.22711	2.21048	-0.0771173	2.66119	-0.0754291	-1.77154	2.26969	3.53192
AKT_Pathway_ERK_Pathway	1.1462	0.273661	0.112374	2.64344	0.684011	-1.85454	-0.330048	1.675
AKT_Pathway_Genetic_Stability	0.981003	0.959062	0.0176284	1.40339	0.140236	-2.31989	1.55942	2.61338
AKT_Pathway_Glucose_Uptake	4.18897	0.62246	1.09934	1.3476	-0.664626	1.23433	2.26791	3.03275
AKT_Pathway_Glycogen_Synthesis	0.185907	-0.813986	0	0	-0.648927	-1.31008	0	-0.502882
AKT_Pathway_Insulin_Stimulated_Mitogenesis	3.37072	-0.17989	0.518343	0.892012	-0.664626	1.23433	1.82104	2.41164
AKT_Pathway_JNK_Pathway	1.68665	0.97442	-1.08298	2.1735	0.633823	-1.7989	0.352148	1.99629
AKT_Pathway_Neuroprotection	4.8919	0.62246	1.09934	1.3476	-0.664626	1.23433	2.26791	3.03275
AKT_Pathway_NF_kB_Pathway	5.56752	1.13212	1.09934	1.3476	-0.664626	1.23433	2.26791	3.03275
AKT_Pathway_p53_Degradation	0	-1.18829	0	1.07786	0.200477	-0.611776	0.805433	0
AKT_Pathway_p73_Mediated_Apoptosis	2.78305	3.15906	1.13664	3.66833	1.96101	-1.14792	2.55178	3.53285
AKT_Pathway_Protein_Synthesis	-1.18274	0	0	0	0	0	0	0
AKT_Pathway_Regeneration_of_Cyclic_Nucleotide	2.22711	2.21048	-0.557779	2.66119	-0.0754291	-2.23934	2.26969	3.01632
AKT_Pathway_Respiratory_Burst	4.8919	0.62246	1.09934	1.3476	-0.664626	1.23433	2.26791	3.03275
AKT_Pathway_Survival_Genes	-0.428596	-0.918238	-1.37886	1.42253	-0.204314	-2.86258	-1.58011	-0.0969651
AKT_Pathway_Synaptic_Signaling	2.4422	2.54112	0.470214	2.65231	0.633823	0.477683	1.55942	2.90779
AKT_Pathway_Translation	-0.236547	0	0	0.409266	0	0.525419	0	0.470527
Androgen_receptor_Pathway	-34.2128	-30.8233	-41.971	-40.4823	-39.9608	-23.7032	-30.6921	-35.2873
Androgen_receptor_Pathway_Apoptosis	-0.617311	-0.5468	-0.615559	-0.418035	-0.699115	-1.53796	0.780682	0.726833
Androgen_receptor_Pathway_AR_Degradation	-8.88403	-7.25771	-8.28556	-11.2225	-14.1867	-6.54793	-10.6201	-15.4789
Androgen_receptor_Pathway_Cell_Survival_&_Cell_Growth	1.35291	-1.80381	-4.11877	-3.90071	-1.00875	-4.14217	-1.35914	-4.08511
Androgen_receptor_Pathway_Gonadotropin_Regulation	-4.93813	1.67207	-3.88846	-1.22231	-0.823556	1.55012	-2.76684	-2.35083
Androgen_receptor_Pathway_Histone_Modification	-4.93813	1.67207	-3.88846	-1.22231	-0.823556	1.55012	-2.76684	-2.35083
Androgen_receptor_Pathway_Prostate_Differentiation_&_Development	-4.93813	1.67207	-3.88846	-1.22231	-0.823556	1.55012	-2.76684	-2.35083
Androgen_receptor_Pathway_Sexual_Differentiation_&_Sexual_Maturation_at_Puberty	-4.93813	1.67207	-3.88846	-1.22231	-0.823556	1.55012	-2.76684	-2.35083
ATM_Pathway	-3.62437	-3.68132	-2.83102	-4.44408	-2.1214	-1.8208	-1.63914	-1.99385
ATM_Pathway_Apoptosis	-0.993804	-1.5744	-1.59382	-1.48781	-1.3645	-1.27673	-0.974059	-1.71537
ATM_Pathway_Apoptosis_&_Senescense	0	-0.561537	-0.650487	-0.420218	0	-0.513001	-0.553837	-0.607699
ATM_Pathway_Cell_Cicle_Checkpoint_Control	0.450987	0.767619	0.495313	0.539991	0.881007	0	0.995607	0.859784
ATM_Pathway_Cell_Survival	-2.83694	-2.37621	-2.87401	-3.06814	-2.0091	-0.164441	-2.32823	-2.20026
ATM_Pathway_Checkpoint_Activation	0.484436	0.431567	0.490761	0	0	0	0	0
ATM_Pathway_DNA_Repair	1.34933	0	0	1.29616	0.844124	0	0	0.561586
ATM_Pathway_G2_Mitosis_Progression	-0.705651	-0.0901571	0	-1.16346	-0.493587	-0.520988	0	-0.714554
ATM_Pathway_G2/M_Checkpoint_Arrest	-2.51495	-2.44773	0.01016	-2.5261	-1.05318	0.0144469	0.605399	-0.328495
ATM_Pathway_MDMX_Ubiquitination_&_Degradation	0	-0.187234	-0.650487	-0.420218	0	-0.513001	-0.553837	-0.607699
ATM_Pathway_NF_kB_Pathway	0	0	0	0	0	0	0	0
ATM_Pathway_S_Phase_Arrest	0.68245	0.51932	0	0.587727	0.52796	0	0	0.546798
ATM_Pathway_S_Phase_Progresion	-0.802248	-1.08101	0.550486	-0.78802	-0.496644	-0.520988	0.494539	0.155547
ATM_Pathway_Synaptic_Vesicle_Transport	0	0	0	0	0	0	0	0
Brca1_as_a_transcription_regulator_effect	1.86645	0.535994	1.07426	0.447199	1.63479	1.78379	1.42509	0.126157
BRCA1_Pathway	1.80702	3.32861	-0.25487	4.32561	4.19308	-0.409637	4.13428	4.1612
cAMP_Pathway	-18.2133	-32.308	-25.7982	-34.9199	-36.8192	-1.90476	-22.3422	-22.1981
cAMP_Pathway_Axonal_Growth	1.07571	1.37016	2.46529	1.21676	-0.548449	2.27005	1.29947	1.04943
cAMP_Pathway_Cardiovascular_Homeostasis	0.192255	0.691853	0.189298	0.531747	-0.435855	-0.177228	-0.155448	-0.012794
cAMP_Pathway_Cell_Growth	0	0	0	0	0	0	0	0
cAMP_Pathway_Cell_Proliferation	0.192255	0.691853	0.189298	0.531747	-0.435855	0.103165	-0.155448	-0.012794
cAMP_Pathway_Cell_Survival	-2.46347	0.224854	-2.88017	-0.031828	-3.00905	-1.61014	-1.22133	0.823187
cAMP_Pathway_Cell_Survival_&_Chemotaxis	-0.74737	0	0	0	0	0	0	0
cAMP_Pathway_Cytokine_Production	2.24755	1.79965	1.95579	1.29978	1.73034	2.57699	1.61645	2.77077
cAMP_Pathway_Degradation_of_Cell_Cycle_Regulators	0.919735	-1.42681	-0.451434	-0.153161	-2.1865	-1.06046	-0.579944	-1.54302
cAMP_Pathway_Endothelial_Cell_Regulation	-3.73779	-4.41236	-4.02207	-4.19235	-4.02247	-4.3835	-4.49473	-4.36767
cAMP_Pathway_Glycogen_Synthesis	0.192255	0.691853	0.189298	0.531747	-0.435855	0.103165	-0.155448	-0.012794
cAMP_Pathway_Glycolysis	-1.79296	-2.36616	-2.16594	-2.63381	-2.96303	-0.109053	-0.580164	-1.63688
cAMP_Pathway_Metabolic_Energy	0.540454	-0.0779638	-0.0947457	0.00887422	-0.699115	-1.0128	1.21293	1.2328
cAMP_Pathway_Myocardial_Contraction	-1.16775	-0.338516	-1.30444	-0.717908	-7.82327	1.42194	-0.0511275	-1.03762
cAMP_Pathway_Oncogenesis	0.763168	0.691853	0.189298	0.531747	-0.435855	0.521076	-0.155448	0.490088
cAMP_Pathway_Protein_Retention	4.15659	1.16667	1.77911	1.57923	1.3268	1.59405	0.423155	0.988915
cAMP_Pathway_Regulation_of_Cytoskeleton	-1.2169	-0.406795	-0.469924	-0.303667	-1.30609	-1.74133	-0.766563	-1.06472
Caspase_Cascade	16.1364	24.2167	28.3188	32.407	24.5523	12.4715	21.7649	26.1803
Caspase_Cascade_Activated_Tissue_Trans_glutaminase	0.0435579	-0.276319	-0.902705	-1.04095	-1.28077	-1.24723	3.17346	3.99547
Caspase_Cascade_Apoptosis	0.378996	1.56946	3.60696	3.24231	1.48164	1.65581	2.19627	2.66961
Caspase_Cascade_Cell_Survival	1.93176	-0.259967	0.695966	1.14824	-0.653736	0.75519	0.943326	-0.23229
Caspase_Cascade_ICAD_Degradation	-0.0104583	2.96958	2.12826	3.47355	2.87703	4.82629	2.07684	3.70758
CD40_Pathway	2.80589	1.28043	0.496024	-0.794357	0.242654	3.85806	0.623042	1.4343
CD40_Pathway_Cell_Survival	-0.768065	-0.672488	0.316041	-0.640989	-0.477115	0.25664	0	0.50271
CD40_Pathway_Gene_Expression	0.563845	0.680422	0.0092375	0.633233	-0.0222586	0.918346	0.267592	0.50271
CD40_Pathway_IKBs_Degradation	1.34393	-0.861137	-0.0092375	-0.633233	0.0222586	0	-0.267592	-0.410513
Cellular_Anti_Apoptosis_Pathway	-17.4439	-19.5964	-22.4568	-25.1556	-18.168	-15.2039	-13.2228	-20.4518
Cellular_Anti_Apoptosis_Pathway_Apoptosis	-2.12597	0.178532	-2.27037	-0.446576	0.785676	-2.64648	0.655614	1.78927
Cellular_Anti_Apoptosis_Pathway_Depolarization	0	-0.374303	0	0	0.426739	0	0	0
Chemokine_Pathway	-5.04078	-10.8762	-9.96727	-8.33093	1.48025	-0.0658899	-7.38599	-10.3549
Chemokine_Pathway_Cell_Activation	3.40181	0.666253	3.92617	1.13416	1.78611	1.5026	1.93346	4.07643
Chemokine_Pathway_Gene_Expression_&_Apoptosis	0.711962	-1.33486	0.568705	-2.30802	-0.773873	4.22976	-1.54375	0.655603
Chemokine_Pathway_Internalization_Degradation_Recycling	1.50362	-0.920619	-1.72512	-2.10775	-0.986851	-0.822956	-0.334231	-1.56583
Chromatin_Pathway	-0.0076343	2.21344	-1.18522	-1.97595	2.28393	-5.30286	-0.803352	1.69032
Chromatin_Pathway_Octamer_Sliding	0	0	0	0	0	0	0	0
Chromatin_Pathway_Octamer_Transfer	0	0	0	0	0	0	0	0
Circadian_Pathway	-1.86215	-0.304592	-2.50145	-0.607238	-0.748672	0.488445	-1.75104	-0.202455
CREB_Pathway	-23.6672	-29.8222	-37.034	-35.6336	-31.0886	-22.3207	-25.3764	-25.6115
CREB_Pathway_Gene_Expression	-5.12026	-2.75949	-7.05881	-4.71567	-2.5284	-5.70034	-4.47879	-4.47256
Cytokine_Network_Pathway	-1.58236	0.915908	-0.451287	0	3.63289	7.98185	2.18849	2.82351
DNA_damage_induced_apoptosis_effect	3.31953	0.999263	-1.10306	2.58259	0.980332	-0.755746	-0.981211	1.17197
DNA_damage_induced_responses_effect	-0.288153	-0.510746	-1.59382	0.390526	-0.870908	-0.755746	-0.974059	-1.00081
DNA_Repair_Mechanisms_Pathway	8.87418	5.60535	-0.532036	-1.7952	-1.77883	-4.77169	-4.21205	-5.63466
EGFR1_Pathway	-0.71243	-6.48964	-5.77372	-6.6834	-5.70351	3.87371	-1.54851	-10.229
ErbB_Family_Pathway	6.17398	-0.574218	2.04658	-1.31497	-2.68675	10.4309	0.911365	1.2315
ErbB_Family_Pathway_Anti_Apoptosis	-0.295496	-1.3013	-0.729241	-0.495108	-1.38742	0.086527	0	0.502882
ERK_Signaling_Pathway	-50.7125	-54.8586	-63.1068	-56.6025	-22.2755	14.4962	-43.142	-46.5945
Erythropoeitin_Pathway	-1.46607	-10.7505	-13.1047	-16.2655	-11.5695	-5.41189	-10.631	-11.9868
Estrogen_Pathway	-10.0345	-11.9095	-20.0708	-28.3902	-18.0293	-4.44196	-16.6584	-13.836
Fas_m_Signaling_Pathway	6.85806	4.6121	3.80584	2.00055	4.11781	4.88984	4.14021	7.69756
Fas_p_Signaling_Pathway	0.848752	0.47458	0.714703	-0.593248	-0.571599	0.000665894	0.684112	-0.540421
FLT3_Signaling_Pathway	2.07841	-6.01262	-3.79279	-6.25835	-1.70714	-0.919553	-3.23827	-2.97724
G_protein_signaling_Cross_talk_between_Ras_family_GTPases	1.91152	0.307418	-0.177236	0.595814	0.589302	2.41857	0.667455	-0.0565066
Glucocorticoid_Receptor_Pathway	6.0704	13.4418	7.73554	12.6337	29.7925	23.3664	15.9144	11.486
Glucocorticoid_Receptor_Pathway_Cell_cycle_arrest	3.34745	2.36502	3.06209	1.89694	3.7368	1.30559	2.26711	2.05927
Glucocorticoid_Receptor_Pathway_Cell_cycle_progression	0	0	0	0	0.683706	0	0	0
Glucocorticoid_Receptor_Pathway_Gene_expression	-0.650289	5.24738	0.675923	2.49213	3.75307	-0.0523717	-0.937191	2.32145
Glucocorticoid_Receptor_Pathway_Inflammatory_cytokines	2.60755	4.52616	5.93295	7.40548	22.3165	21.6095	15.1934	7.20261
Glucocorticoid_Receptor_Pathway_SMAD_signaling	0.962677	0.513981	-1.8461	1.33731	-0.162732	0.342408	-0.8691	1.39716
GPCR_Pathway	-13.8358	-31.1495	-31.5814	-40.6007	-28.2496	-14.7214	-24.4538	-20.7553
GPCR_Pathway_Gene_expression	0.910068	-1.77574	-2.03269	-3.43792	1.42223	1.42675	-0.910399	-1.67122
Growth_Hormone_Pathway	-0.891128	-4.71059	-2.97406	-5.13108	-3.05236	-3.64252	-0.863224	-1.59028
Growth_Hormone_Pathway_Cell_survival	-0.471226	-0.503278	-0.462126	-0.524668	0	-0.466335	-0.467002	-0.491779
Growth_Hormone_Pathway_Gene_expression	-1.05638	-1.89986	-3.3892	-3.73847	-1.71017	-2.6882	-2.52094	-2.38518
Growth_Hormone_Pathway_Glucose_uptake	-0.350675	-3.97457	-3.0688	-5.12221	-3.10255	-4.04354	0.349711	-0.357482
Growth_Hormone_Pathway_Protein_synthesis	-0.471226	-0.503278	-0.462126	-0.524668	0	-0.466335	-0.467002	-0.491779
GSK3_Pathway	-7.89738	-15.5795	-15.285	-34.8134	-24.9652	-7.11772	-16.6677	-21.3921
GSK3_Pathway_Degradation	-3.27628	-3.55234	-2.74851	-11.189	-10.1661	-5.34804	-4.33836	-9.58616
GSK3_Pathway_Gene_expression	-1.96584	-0.934951	-0.522379	-3.09047	-0.67497	2.51645	-1.15192	-0.47455
GSK3_Pathway_Translation	-0.517179	0.617468	-1.75689	0.433271	-1.13667	-1.39474	-0.714172	-1.0989
Hedgehog_Pathway	-0.0820453	-1.98653	-2.12433	-0.558752	-1.26506	-0.238633	-2.42396	0.634249
Hedgehog_Pathway_Repression_of_target_genes(Hh&BMP)	-3.2002	-3.10286	-1.88523	-2.66035	-1.72876	1.13483	-0.963631	-2.25508
Hedgehog_Pathway_Target_genes(WNT&Ptc&BMP)	0	-0.283797	-0.410005	-0.31432	0	-0.281909	0	0
HGF_Pathway	-10.153	-9.38199	-7.85251	-10.2623	-10.0099	3.24024	-3.00573	-7.21867
HGF_Pathway_Anoikis	-2.78658	-1.12681	-2.797	-1.006	-3.41811	-0.305422	1.16428	-1.30434
HGF_Pathway_Cell_adhesion_and_cell_mirgation	-2.73316	-2.32478	-1.78898	-2.48176	-1.31416	4.57654	0.266128	-0.454479
HGF_Pathway_Cell_cycle_progression	-2.80113	-0.307735	-2.86091	-1.81077	-0.334519	0.922179	-1.21642	-2.80046
HGF_Pathway_Cell_polarity&motility	0.677153	0.0330056	0.5152	0	0	0.426267	1.09313	0
HGF_Pathway_Cell_scattering	0.106991	-0.0779638	0.593413	1.24985	-0.699115	-0.252983	1.81722	1.77753
HGF_Pathway_Cell_survival	0.106991	-0.0779638	0.593413	1.24985	-0.699115	-0.252983	1.81722	1.77753
HGF_Pathway_IP3_pathway	0.106991	0.736022	0.593413	1.24985	-0.0501875	0.358793	1.81722	1.77753
HGF_Pathway_PKC_pathway	-2.24284	-0.797387	-1.29722	-1.43122	-1.49205	-2.39667	-0.429598	-1.59342
HIF1Alpha_Pathway	0.222281	1.15521	-3.58699	2.74563	1.83471	5.57935	0.956903	-3.00561
HIF1Alpha_Pathway_Gene_expression	-4.99725	-2.58269	-4.68661	-1.94385	-2.39075	-1.3259	-3.76306	-3.26368
HIF1Alpha_Pathway_HIF1alpha_degradation	1.2967	2.95679	1.20057	2.30009	3.25228	2.23542	2.19538	1.69523
HIF1Alpha_Pathway_NOS_pathway	-4.99725	-3.00489	-4.68661	-3.32277	-3.49871	-1.3259	-3.76306	-3.72815
HIF1Alpha_Pathway_p53_Hypoxiia_pathway	1.84614	2.95679	1.88333	2.96726	3.25228	1.94224	2.70853	1.60532
HIF1Alpha_Pathway_Pyruvate	-4.99725	-2.58269	-7.54792	-1.94385	-4.08302	-1.3259	-5.41776	-4.47089
HIF1Alpha_Pathway_VEGF_pathway	-4.38746	-1.72578	-4.0315	-3.06506	-3.23141	0.414558	-2.8094	-2.72868
Hypoxia_induced_EMT_in_cancer_and_fibrosis_3	1.82168	1.36523	1.64627	1.82262	1.93515	5.44559	1.87357	1.83439
Hypoxia_induced_EMT_in_cancer_and_fibrosis_4	1.82168	1.36523	1.64627	1.82262	1.93515	5.44559	1.87357	1.83439
Hypoxia_induced_EMT_in_cancer_and_fibrosis_5	1.82168	1.36523	1.64627	1.82262	1.93515	5.44559	1.87357	1.83439
Hypoxia_induced_EMT_in_cancer_and_fibrosis_6	1.82168	1.36523	1.64627	1.82262	1.93515	5.44559	1.87357	1.83439
IGF1R_Signaling_Pathway	-12.7699	-19.0652	-22.5561	-19.5197	-19.7102	-17.5689	-17.1612	-11.6826
IGF1R_Signaling_Pathway_Cell_survival	-9.05677	-7.71232	-8.67733	-8.85596	-7.7443	-8.329	-9.35789	-8.72591
IGF1R_Signaling_Pathway_GLucose_upstake	0	-0.813986	0	0	-0.648927	-0.611776	0	0
IGF1R_Signaling_Pathway_Glycogen_synthesis	-1.32773	0	0	0	0	-0.698303	0	-0.502882
IGF1R_Signaling_Pathway_IKB_degradation	2.54535	-0.133564	0.960385	0.633233	0.215205	-0.611776	1.17875	0
IGF1R_Signaling_Pathway_Protein_synthesis	-1.31828	0	-0.0451433	0	0	-0.698303	0.440975	-0.913017
IL_10_Pathway	-0.505291	0.917785	-2.14972	-1.50579	6.13045	8.92863	5.45682	3.08106
IL_10_Pathway_Gene_expression	2.12673	2.2245	1.53963	1.94188	1.72374	3.09407	2.63016	2.8568
IL_10_Pathway_Stability_determination	0	0	-0.314864	0	0.281709	0.489725	0	0
IL_10_Pathway_Translational_modulation	1.19704	0.282709	0.597703	0.215694	1.60349	3.06671	0.721763	1.57383
IL_2_Pathway	13.8165	3.64294	4.01633	8.37731	22.8454	11.5375	4.59742	3.07588
IL_2_Pathway_Actin_reorganization	0.21543	1.34195	0.811226	1.64744	3.59357	2.9863	2.58585	1.2068
IL_2_Pathway_Apoptosis	-0.0622748	1.93481	-0.608139	0.565916	0.52684	1.79075	1.21293	1.2328
IL_2_Pathway_Apoptosis_inhibition	-0.588991	1.41402	-1.10542	1.0661	1.11651	2.82834	1.40297	0.636527
IL_2_Pathway_Protein_synthesis	-0.783713	0.458571	-0.792232	-0.303568	0.391111	0.348691	-0.178679	-0.759417
IL_6_Pathway	4.35157	-0.715414	2.57393	4.78013	20.4333	22.39	6.18064	1.49541
ILK_Pathway	-77.2936	-83.731	-102.309	-93.894	-70.9133	-20.6242	-88.3818	-82.9775
ILK_Pathway_Apoptosis	-53.4638	-54.9643	-60.1671	-53.8377	-42.5367	-7.55585	-51.0995	-45.9649
ILK_Pathway_Cell_adhesion_cell_motility&opsonization	-51.0369	-50.5763	-55.8113	-49.6641	-38.3988	-0.704281	-48.9534	-42.1085
ILK_Pathway_Cell_cycle_proliferation	-49.9255	-49.8403	-55.906	-49.6552	-38.449	-1.79905	-47.7405	-41.0679
ILK_Pathway_Cell_migration/retraction	-53.4152	-51.6748	-56.3994	-49.3761	-38.3988	-3.30678	-50.1953	-44.0487
ILK_Pathway_Cell_motility	-66.6554	-64.6443	-75.9421	-65.4325	-51.694	-11.9541	-65.3215	-58.5998
ILK_Pathway_Cytoskeletal_reorganiation	-56.6475	-58.9113	-68.7171	-59.105	-46.2264	-6.59867	-58.5664	-52.7902
ILK_Pathway_G2_phase_arrest	-49.9255	-49.8403	-55.906	-49.6552	-38.449	-1.79905	-47.7405	-41.0679
ILK_Pathway_Induced_cell_proliferation	-2.91519	-2.01015	-4.51096	-3.91557	0.622157	-2.73451	-3.01421	-3.64325
ILK_Pathway_Regulation_of_intermediate_filaments	-51.0369	-50.5763	-55.8113	-49.6641	-38.3988	-0.704281	-48.9534	-41.5957
ILK_Pathway_Regulation_of_junction_assembly_of_desmosomes	-51.0369	-50.1157	-55.4023	-49.6641	-38.3988	2.26346	-48.9534	-42.1085
ILK_Pathway_Wound_healing	-53.1705	-52.1898	-57.9698	-50.9856	-39.1005	-1.60444	-50.453	-44.0496
Integrin_SIgnaling_Pathway	-52.162	-55.6276	-63.1459	-56.8673	-46.1619	-0.660301	-54.2127	-50.9396
Integrin_SIgnaling_Pathway_Cell_survival	-4.55955	-9.52396	-6.78626	-10.8317	-9.82203	2.48451	-4.45001	-6.34176
Integrin_SIgnaling_Pathway_Cytoskeleton_contraction_integrin_modulation_cell_invasion_and_migration	-2.47093	-1.68076	-2.22612	-1.15576	-2.90821	-0.114039	0.773715	-2.60264
Integrin_SIgnaling_Pathway_Focal_adhesion_and_stress_fibers	-4.01591	-1.49024	-1.34316	-1.9787	-2.74992	-2.13218	-0.218879	-3.19674
Integrin_SIgnaling_Pathway_Translocates_to_the_nucleus	-0.770672	0.430342	-0.628386	-0.632976	0.666317	-0.128679	0	0
Interactions_Report	-1.01952	-0.890163	-1.05117	-1.02253	-0.908011	2.21979	-0.232834	-0.957129
Interferon_Pathway	1.93164	0.816259	3.45786	-2.14318	1.00855	1.72021	5.85473	6.2486
Interferon_Pathway_Gene_expression	1.90454	3.21235	1.95579	0.793997	3.02977	2.2623	0.122131	2.89758
Interferon_Pathway_Transcription	0	0	0.418327	0	1.32988	0	2.34068	0
Interferon_Pathway_Translation	-0.312	0	0.42338	0	0	0	0.440975	0
IP3_Pathway	-10.8608	-15.8941	-20.6903	-17.2194	-11.2242	-12.4209	-11.3386	-10.7369
IP3_Pathway_Gene_expression	-10.3396	-10.0231	-12.8024	-10.8518	-8.49775	-12.4706	-10.7076	-10.2523
JAK_mStat_Pathway	-3.71086	-3.85925	-4.45763	-5.47581	-2.94331	2.84053	-2.95804	-3.17657
JAK_mStat_Pathway_Akt_pathway	1.26848	-1.5566	-1.49704	-2.57195	-0.679067	1.4949	0.814704	-1.35881
JAK_mStat_Pathway_JAK_degradation	2.84569	4.4004	4.0162	11.9617	12.8445	5.08813	5.2234	10.1435
JNK_Pathway	-19.7139	-25.4525	-25.5173	-27.4886	-9.20851	-2.18134	-14.7956	-18.8444
JNK_Pathway_Apoptosis_Inflammation_Tumorogenesis_Cell_Migration	-5.70958	-4.84645	-5.74877	-5.28127	-3.66083	-4.01974	-4.73483	-5.89604
JNK_Pathway_Insulin_signaling	3.22342	-2.06301	1.67579	-2.40474	1.61484	-2.40516	2.15991	1.16291
Mab_targets	0.615391	0.049725	0.0397835	4.81749	7.23106	2.37149	1.16805	-0.165527
MAPK_Family_Pathway	5.20087	-6.99353	0.21803	-10.1481	12.9377	19.8764	6.16539	1.79554
MAPK_Family_Pathway_Chromatin_Remodeling	2.94407	3.38351	2.5279	-0.267375	2.60492	2.57745	-0.379057	2.71744
MAPK_Family_Pathway_Cytoskeleton	4.76652	2.41653	3.72955	0.365393	2.57753	4.57088	1.01626	3.26395
MAPK_Family_Pathway_Gene_Expresion	5.79956	-0.0131446	0.695771	-2.07088	-0.281248	3.06006	-0.969251	-1.57718
MAPK_Family_Pathway_IKBs_Degradation	2.54535	0.680422	0.960385	0.633233	0.864132	0	1.17875	-0.410513
MAPK_Family_Pathway_Translation	0.553102	0	0.622397	0.869165	0.466918	1.50984	0	0
MAPK_Signaling_Pathway	-51.6802	-68.4854	-74.4397	-73.7972	-53.5908	-2.42475	-58.3913	-58.9149
MAPK_Signaling_Pathway_Cell_Servival_Cell_Militory_Inflammation_Apoptosis_Osmoregulation	-4.49388	-3.78887	-5.36451	-4.32272	-2.76772	-3.89689	-4.16388	-4.79441
MAPK_Signaling_Pathway_Gene_Expresion	-1.44514	-5.68785	-5.72777	-7.00589	-1.29006	-5.05125	-3.15328	-7.78148
Mismatch_repair_effect	2.6801	3.02614	1.07042	3.76705	2.50419	2.11691	-0.393922	2.74968
Mismatch_Repair_Pathway	7.29213	4.85911	2.92709	6.11054	5.42837	3.83367	-0.393922	4.39509
Mitochondrial_Apopotosis_m_Pathway	9.93423	15.4131	15.1233	16.0433	15.6681	4.3939	11.5929	13.1124
Mitochondrial_Apopotosis_m_Pathway_Apoptosis	-0.681087	-0.772907	-0.767215	-1.07599	-0.215915	-0.223926	-0.492422	-0.64996
Mitochondrial_Apopotosis_m_Pathway_Depolarization	0	-0.374303	0	0	0	0	0	0
Mitochondrial_Apopotosis_m_Pathway_DNA_fragmentation	-0.61147	0.0288754	-0.239408	0.42691	-0.940006	0.525166	0.42961	1.02975
Mitochondrial_Apopotosis_m_Pathway_Gene_expression	0	-0.956941	0	-0.420218	0.426739	0	0	0
mTOR_Pathway	-12.3897	-24.8143	-20.0078	-30.4411	-24.3674	-7.92336	-18.3853	-24.8992
mTOR_Pathway_Actin_organization	0.739521	-4.34393	-1.88626	-2.90486	-2.78424	-1.1692	-0.724386	-3.65529
mTOR_Pathway_Akt_signaling	0.684844	-0.813986	0	0	-0.648927	-0.611776	-0.672497	0
mTOR_Pathway_Scanning	-3.22381	-1.69401	0.42338	-0.454314	-0.631857	0.715867	0.857166	-1.03507
mTOR_Pathway_Translation_on	-1.75506	-3.24643	0.311006	-2.23235	-1.44653	1.50197	0.510677	-2.24559
mTOR_Pathway_VEGF_pathway	1.34414	0.797897	1.03805	0.671294	0.506548	2.4133	0.832644	1.2666
NGF_m_Pathway	2.7709	1.02831	1.53256	-0.415997	-0.434823	0	1.62601	0.865217
NGF_m_Pathway_Apoptosis	3.22269	1.10938	0.431951	-0.42236	0	0	0.418731	-0.0462832
NGF_p_Pathway	1.28516	-7.3686	-4.85999	-6.2758	-5.21948	0.157756	-6.79009	-5.43658
NHEJ_mechanisms_of_DSBs_repair_effect	2.78795	1.71338	0.66359	2.22124	1.10349	0.524391	1.1301	1.35267
Notch_Pathway	3.5801	-0.997186	0.077246	0.288715	0.0867697	1.05467	0.416541	0.764718
Nucleotide_excision_repair_effect	9.07914	3.82611	0.775939	2.85817	2.79268	2.07302	0.433311	0.652668
p38_m_Signaling_Pathway	-14.0412	-15.927	-17.5899	-17.39	11.2668	12.0478	-5.03032	-16.2063
p38_p_Signaling_Pathway	-14.0412	-16.3678	-17.5899	-17.8587	11.2668	11.5115	-5.03032	-16.2063
p53_Signaling_m_Pathway	5.08366	3.16476	7.23032	2.99951	2.17975	15.6771	7.35435	5.85364
p53_Signaling_m_Pathway_p53_Degradation	5.75581	5.63184	3.59961	11.4751	10.4385	7.70761	5.26329	9.356
PAK_Pathway	-39.7867	-39.5803	-45.074	-37.2957	-17.0814	-9.34846	-34.1344	-40.6925
PAK_Pathway_Actin_Cytoskeleton	-25.5013	-18.3534	-23.8829	-13.3941	7.12128	10.5121	-10.411	-15.8616
PAK_Pathway_Myosin_Activation	-10.0673	-12.0825	-13.3924	-10.5122	-8.76527	-7.39331	-12.7681	-11.6071
PPAR_Pathway	-5.09213	-4.58026	-7.16926	-8.68011	-5.10184	-0.827254	-0.176993	-2.07451
PTEN_Pathway	-0.175253	5.88849	2.43547	4.47126	3.13185	1.18853	1.34497	1.6572
RANK_Signaling_in_Osteoclast_Pathway	-6.35027	-5.92236	-11.3922	-8.98258	-8.29634	-5.53924	-8.64726	-7.12781
RANK_Signaling_in_Osteoclast_Pathway_IKBs_Degradation	1.77729	0.00793367	0.474109	-0.00775604	0.387017	-0.661706	1.17875	-0.410513
RAS_Pathway	2.67303	-10.6987	-15.7694	-13.4667	-8.27187	9.0944	-4.38926	-4.44629
Regulation_of_telomere_length_and_cellular_immortalization_effect	1.61604	3.30523	1.14229	3.22869	0.224018	1.09454	2.9741	3.18084
RNA_Polymerase_II_Complex_Pathway	9.01556	5.8077	2.25421	4.61772	4.52578	3.15507	2.33614	3.72486
Sister_chromatid_cohesion_effect	2.61946	2.52425	0.790736	3.24764	3.34611	2.35297	1.88952	2.54684
SMAD_m_Pathway	-19.9076	-17.1371	-24.3992	-26.5895	-24.0469	-14.7377	-19.2302	-26.5399
SMAD_m_Pathway_Degradation	-1.77925	-4.05846	-2.66872	-8.84593	-8.67605	-4.96022	-1.0941	-8.25194
SMAD_p_Pathway	-19.9076	-17.1371	-24.3992	-26.5895	-24.0469	-14.7377	-19.2302	-26.5399
SMAD_p_Pathway_Degradation	-1.77925	-4.05846	-2.66872	-8.84593	-8.67605	-4.96022	-1.0941	-8.25194
Spindle_assembly_and_chromosome_separation_effect	0.870062	-0.33954	-3.26655	-0.513189	-1.66175	-4.03564	-2.41182	-2.33428
Start_of_DNA_replication_in_early_S_phase_effect	10.4163	6.46002	0.981615	6.42459	5.76114	4.279	-0.531642	5.08044
STAT3_Pathway	-3.91514	-3.36494	-0.396034	3.26636	26.4252	22.6364	8.69136	-0.379549
TGF_beta_Pathway	-15.0911	-16.0638	-11.3773	-18.1626	2.71558	17.7607	-2.31761	-9.17611
TGF_beta_Pathway_Epithelial_mesehchymal_transdifferentiation	-2.55811	-2.94535	-3.37031	-3.06887	-3.02213	-3.1406	-0.845153	-1.89868
TGF_beta_Pathway_Post_transcriptional_G1_arrest	-6.68843	-7.08878	-6.83983	-8.25184	-6.27928	-3.57448	-5.10612	-7.70751
TGF_beta_Pathway_SnON_degradation	0.169974	2.09796	0.542679	0.64347	1.35654	2.47795	1.84797	2.36448
TGF_beta_Pathway_Tumor_suppression	-2.67122	-0.157433	-2.15475	-1.6592	-1.48662	0.886127	-1.04403	-1.48371
TGF_beta_Pathway_Tumorogenesis	-2.67122	-0.157433	-2.15475	-1.6592	-1.48662	0.886127	-1.04403	-1.48371
TNF_m_Pathway	0.642249	3.30365	2.46049	3.22151	4.28143	2.21502	3.88028	4.37891
TNF_m_Pathway_Apoptosis	0.191263	2.53603	1.96518	2.01007	2.48982	2.21502	2.88468	3.51913
TNF_p_Pathway	2.82118	1.35162	3.48098	-0.66298	0.742816	5.03586	1.49986	1.63525
TNF_p_Pathway_Gene_expression	1.09512	-0.462286	0.834932	-0.639769	-1.40048	1.31524	0.196838	-1.26706
TNF_p_Pathway_IKBs_degradation	2.09355	0.59935	2.061	0.639595	0.429309	0	2.38603	0.500987
TRAF_m_Pathway	2.74638	2.00464	2.07422	1.12867	1.66167	1.67572	1.15364	1.65981
TRAF_m_Pathway_IKBs_Degradation	2.54535	0.680422	0.960385	1.30468	1.77473	0	1.17875	0
TRAF_p_Pathway	7.35215	5.8194	4.38534	3.78828	5.83933	8.52057	7.89732	5.6877
TRAF_p_Pathway_IKBs_Degradation	2.54535	0.680422	0.960385	1.30468	1.77473	0	1.17875	0
Transcription_of_mRNA_Pathway	5.32985	4.38476	1.68449	3.20822	4.0475	2.56892	1.01041	4.25675
Transition_and_termination_of_DNA_replication_effect	6.62611	4.5653	3.241	3.15349	4.06828	2.7485	1.76427	2.78013
Translation_Regulation_of_EIF4F_activity	3.82054	-2.43938	1.49347	-3.82326	-2.18283	1.65257	0.593551	-1.43915
Ubiquitin_Proteasome_Pathway	-2.9979	8.45534	0.478428	9.30565	11.1615	4.45348	-1.13768	9.81822
Ubiquitin_Proteasome_Pathway_Degraded_Protein	-0.588633	2.54835	-0.360032	1.63752	4.721	2.50306	-0.976548	4.11366
VEGF_Pathway	-3.54021	-10.1801	-9.38635	-9.87247	-8.27069	-4.28579	-10.2808	-6.93502
VEGF_Pathway_Actin_Reorganization	-1.3909	-1.81565	-5.28129	-3.56026	-2.58185	-0.65414	-5.25614	-0.725614
VEGF_Pathway_Nitric_Oxide_Prodaction	0	-0.813986	0	0.865398	-0.130659	-0.611776	0	0.46447
Wnt_Pathway	-2.50557	-5.71849	-8.40436	-2.98117	-1.95179	-0.726459	-1.6549	0.284436
Wnt_Pathway_Ctnn-b_Degradation	3.20305	4.78728	2.74851	11.189	10.1661	4.64974	4.33836	9.08328
