# Supplementary material for: Novel robust biomarkers for human bladder cancer based on activation of intracellular signaling pathways
Source: Oncotarget. 2014 Sep 16;5(19):9022–32. doi: 10.18632/oncotarget.2493 (PMC4253415; doi:10.18632/oncotarget.2493)
Supplement: Supplementary file 5 [file oncotarget-05-9022-s005.xlsx]

## Sheet: PAS
Pathway	Normal_13.AVG_Signal	Normal_43.AVG_Signal	Normal_pool_A.AVG_Signal	Normal_pool_B.AVG_Signal
AHR_Pathway	-0.135017	-2.69868	-0.52835	-1.1154
AHR_Pathway_AHR_Degradation	0.538765	0.267361	0.820014	1.30377
AHR_Pathway_C_Myc_Expression	-1.58683	-1.57692	-0.504945	-1.77624
AHR_Pathway_Cath_D_Expression	-1.58683	-2.27148	-1.16194	-2.33872
AHR_Pathway_PS2_Gene_Expression	-1.58683	-2.27148	-1.16194	-2.33872
AKT_Pathway	-13.0822	3.17991	9.71606	12.3993
AKT_Pathway_Aggregation_&_Neurodegeneration	-0.177388	1.43839	0.177285	1.55458
AKT_Pathway_Apoptosis_Inhibition	-1.20327	0.190001	-1.41512	-0.519
AKT_Pathway_Blocks_Apoptosis	-1.8088	-0.55634	-1.50138	0.0719007
AKT_Pathway_Cardiovascular_Homeostasis	-1.20327	-0.328677	-0.879732	-0.0927785
AKT_Pathway_Caspase_Cascade	-1.1321	-0.523391	-0.524887	0.0719007
AKT_Pathway_Cell_Cycle	0.719594	1.22262	0.596525	0.486159
AKT_Pathway_Cell_Cycle_Progression	-0.842743	0.220366	0.113745	-0.504349
AKT_Pathway_Cell_Survival	0	0.452683	0	0
AKT_Pathway_Death_Genes	-1.1321	-0.523391	-0.524887	0.0719007
AKT_Pathway_Elevation_of_Glucose_Import	-1.1321	-0.523391	-0.524887	0.0719007
AKT_Pathway_ERK_Pathway	-1.8088	-0.55634	-1.08914	0.0719007
AKT_Pathway_Genetic_Stability	-1.1321	-0.523391	-0.524887	0.0719007
AKT_Pathway_Glucose_Uptake	-1.20327	-0.328677	-0.879732	-0.0927785
AKT_Pathway_Glycogen_Synthesis	-0.286819	-0.0529725	-0.61189	-0.593468
AKT_Pathway_Insulin_Stimulated_Mitogenesis	-0.674247	0.280635	-0.321068	0.36139
AKT_Pathway_JNK_Pathway	-1.1321	0.0748511	-0.524887	0.0719007
AKT_Pathway_Neuroprotection	-1.20327	-0.328677	-0.879732	-0.0927785
AKT_Pathway_NF_kB_Pathway	-1.74108	-0.808322	-1.31113	-0.0927785
AKT_Pathway_p53_Degradation	0	0.0406505	0	0
AKT_Pathway_p73_Mediated_Apoptosis	-2.25996	-0.966561	-1.16637	-0.476845
AKT_Pathway_Protein_Synthesis	0	0	0	0
AKT_Pathway_Regeneration_of_Cyclic_Nucleotide	-1.1321	-0.523391	-0.524887	0.0719007
AKT_Pathway_Respiratory_Burst	-1.20327	-0.328677	-0.879732	-0.0927785
AKT_Pathway_Survival_Genes	-1.15246	0.341921	-0.228795	0.741185
AKT_Pathway_Synaptic_Signaling	-1.1321	-0.950665	-0.937258	-0.350543
AKT_Pathway_Translation	0	0	0	0
Androgen_receptor_Pathway	6.41235	18.0632	13.4746	17.5515
Androgen_receptor_Pathway_Apoptosis	0.676704	0.924147	0.564251	0
Androgen_receptor_Pathway_AR_Degradation	-0.499754	-1.08864	-0.903142	-1.10914
Androgen_receptor_Pathway_Cell_Survival_&_Cell_Growth	0.465277	2.93378	0.370558	1.71866
Androgen_receptor_Pathway_Gonadotropin_Regulation	2.3181	0.457994	1.87688	1.4194
Androgen_receptor_Pathway_Histone_Modification	2.3181	0.457994	1.87688	1.4194
Androgen_receptor_Pathway_Prostate_Differentiation_&_Development	2.3181	0.457994	1.87688	1.4194
Androgen_receptor_Pathway_Sexual_Differentiation_&_Sexual_Maturation_at_Puberty	2.3181	0.457994	1.87688	1.4194
ATM_Pathway	0.434747	-0.162133	1.23298	3.39151
ATM_Pathway_Apoptosis	1.20482	1.15167	0.703727	0.850922
ATM_Pathway_Apoptosis_&_Senescense	1.54321	0.0117069	1.01154	1.03305
ATM_Pathway_Cell_Cicle_Checkpoint_Control	0.569055	-0.431212	0	0
ATM_Pathway_Cell_Survival	0.198437	-0.443761	-0.239939	0.134085
ATM_Pathway_Checkpoint_Activation	0.0194399	-0.431212	-0.432166	0
ATM_Pathway_DNA_Repair	0.569055	-0.431212	0	0
ATM_Pathway_G2_Mitosis_Progression	0	0	0	0
ATM_Pathway_G2/M_Checkpoint_Arrest	-0.3607	-1.13568	0.318112	0.740053
ATM_Pathway_MDMX_Ubiquitination_&_Degradation	1.54321	0.854952	1.01154	1.03305
ATM_Pathway_NF_kB_Pathway	0.569055	-0.431212	0	0
ATM_Pathway_S_Phase_Arrest	0.569055	-0.431212	0	0
ATM_Pathway_S_Phase_Progresion	0.569055	0	0	0
ATM_Pathway_Synaptic_Vesicle_Transport	0.569055	-0.431212	0	0
Brca1_as_a_transcription_regulator_effect	-0.735558	-2.21386	-1.8826	-0.318124
BRCA1_Pathway	-0.37127	-0.907288	-1.85356	-1.13656
cAMP_Pathway	-2.15943	7.68029	8.54146	12.294
cAMP_Pathway_Axonal_Growth	-0.947628	-0.314768	-0.143426	-0.524074
cAMP_Pathway_Cardiovascular_Homeostasis	0.437332	0.497724	0.44497	0.414004
cAMP_Pathway_Cell_Growth	0	0	0	0
cAMP_Pathway_Cell_Proliferation	0.182579	0.497724	0.44497	0.414004
cAMP_Pathway_Cell_Survival	2.34117	1.75473	2.31449	2.91694
cAMP_Pathway_Cell_Survival_&_Chemotaxis	0	0	0	0
cAMP_Pathway_Cytokine_Production	-1.66272	-2.06248	-1.80401	-1.38612
cAMP_Pathway_Degradation_of_Cell_Cycle_Regulators	0.692085	0.497724	0.44497	0.414004
cAMP_Pathway_Endothelial_Cell_Regulation	0.191526	1.17396	0.0887824	0.134199
cAMP_Pathway_Glycogen_Synthesis	0.182579	0.497724	0.44497	0.414004
cAMP_Pathway_Glycolysis	0.378169	1.76503	1.08942	1.35151
cAMP_Pathway_Metabolic_Energy	0.676704	0.924147	0.564251	0
cAMP_Pathway_Myocardial_Contraction	0.0981371	1.25543	-1.7902	0.992543
cAMP_Pathway_Oncogenesis	0.0292691	0.497724	0.44497	0.414004
cAMP_Pathway_Protein_Retention	0.437332	-0.354988	0.44497	0.414004
cAMP_Pathway_Regulation_of_Cytoskeleton	0.437332	0.497724	0.44497	0.414004
Caspase_Cascade	4.26049	-6.77853	-7.66043	-11.0049
Caspase_Cascade_Activated_Tissue_Trans_glutaminase	-0.256755	3.23713	1.23677	1.93039
Caspase_Cascade_Apoptosis	-0.187371	-1.84623	-0.953967	-0.500702
Caspase_Cascade_Cell_Survival	0.407782	-0.589385	-0.229233	-0.556453
Caspase_Cascade_ICAD_Degradation	-1.67663	-2.08012	-0.551009	-0.95029
CD40_Pathway	0.0731062	-1.13075	-0.263654	-1.09733
CD40_Pathway_Cell_Survival	-0.6665	-0.550586	0	-0.435294
CD40_Pathway_Gene_Expression	-0.0968169	-0.574526	-0.431403	-0.970024
CD40_Pathway_IKBs_Degradation	-0.978801	-0.493289	-0.431403	-0.53473
Cellular_Anti_Apoptosis_Pathway	-2.63647	2.41585	5.45117	6.68039
Cellular_Anti_Apoptosis_Pathway_Apoptosis	2.2734	-0.937997	-0.183787	-0.961163
Cellular_Anti_Apoptosis_Pathway_Depolarization	0	-0.412033	0	0
Chemokine_Pathway	0.501432	8.59852	6.71716	6.97238
Chemokine_Pathway_Cell_Activation	-3.14433	-3.33168	-2.38407	-1.37007
Chemokine_Pathway_Gene_Expression_&_Apoptosis	-3.79469	-3.80431	-2.96222	-1.60043
Chemokine_Pathway_Internalization_Degradation_Recycling	1.66282	1.54956	0.892515	1.61982
Chromatin_Pathway	0.255416	0.674298	1.40994	0.337428
Chromatin_Pathway_Octamer_Sliding	0	0	0	0
Chromatin_Pathway_Octamer_Transfer	0	0	0	0
Circadian_Pathway	-0.540091	-0.022229	-1.43871	0.146954
CREB_Pathway	8.20471	17.4534	15.5529	16.6821
CREB_Pathway_Gene_Expression	3.74385	3.87551	2.32799	2.84028
Cytokine_Network_Pathway	1.40989	1.59806	2.0284	2.64702
DNA_damage_induced_apoptosis_effect	0.655202	0.739641	0.271561	0.850922
DNA_damage_induced_responses_effect	1.20482	0.739641	0.703727	0.850922
DNA_Repair_Mechanisms_Pathway	-1.6822	1.11461	-2.8561	-2.64753
EGFR1_Pathway	-4.14261	-0.729798	-1.9512	1.6677
ErbB_Family_Pathway	-8.74225	-4.61942	-6.5435	-3.95119
ErbB_Family_Pathway_Anti_Apoptosis	-0.408063	0.452683	0	0
ERK_Signaling_Pathway	-2.37269	29.1294	32.1451	32.9851
Erythropoeitin_Pathway	-0.891217	4.51672	0.0860931	2.25964
Estrogen_Pathway	-10.7753	-3.25771	1.95002	5.24471
Fas_m_Signaling_Pathway	-3.00724	-1.18994	-3.29767	-1.89285
Fas_p_Signaling_Pathway	-0.611068	-0.918659	-0.122423	0.60795
FLT3_Signaling_Pathway	-2.34494	0.375741	-0.1068	0.657232
G_protein_signaling_Cross_talk_between_Ras_family_GTPases	-0.271327	-1.27376	-1.45236	0
Glucocorticoid_Receptor_Pathway	-4.00859	-2.49273	1.96109	5.34382
Glucocorticoid_Receptor_Pathway_Cell_cycle_arrest	-0.929755	-1.1773	-0.638633	0
Glucocorticoid_Receptor_Pathway_Cell_cycle_progression	0	0	0	0
Glucocorticoid_Receptor_Pathway_Gene_expression	-1.87201	-0.108588	0.470161	-0.218264
Glucocorticoid_Receptor_Pathway_Inflammatory_cytokines	-1.39942	0.238302	2.48794	5.64906
Glucocorticoid_Receptor_Pathway_SMAD_signaling	0.696059	-1.44515	0.0773035	-0.0869761
GPCR_Pathway	-10.9882	1.77712	5.4874	6.96986
GPCR_Pathway_Gene_expression	-1.90088	-1.33198	-0.95462	0.474157
Growth_Hormone_Pathway	-0.131981	0.581829	1.20025	0.775451
Growth_Hormone_Pathway_Cell_survival	0	0	0.548339	0
Growth_Hormone_Pathway_Gene_expression	-0.0771717	-0.672217	0.676227	1.18476
Growth_Hormone_Pathway_Glucose_uptake	0.544723	1.05329	1.7645	0.775451
Growth_Hormone_Pathway_Protein_synthesis	0	0	0.548339	0
GSK3_Pathway	-6.97581	0.389986	2.53352	5.68381
GSK3_Pathway_Degradation	-0.997682	-1.05371	-1.01382	-1.56782
GSK3_Pathway_Gene_expression	1.53087	1.45695	1.00514	-0.60218
GSK3_Pathway_Translation	2.0205	2.39358	2.09617	2.12727
Hedgehog_Pathway	2.2391	0.742509	1.41942	1.23813
Hedgehog_Pathway_Repression_of_target_genes(Hh&BMP)	2.65475	2.36229	1.52358	1.72297
Hedgehog_Pathway_Target_genes(WNT&Ptc&BMP)	0	0	0	0
HGF_Pathway	-0.373097	4.76898	3.92911	5.45337
HGF_Pathway_Anoikis	0.0152475	2.07272	1.68624	1.94535
HGF_Pathway_Cell_adhesion_and_cell_mirgation	-1.52503	2.33129	1.62587	1.10164
HGF_Pathway_Cell_cycle_progression	0.70258	1.02018	0.631172	1.08229
HGF_Pathway_Cell_polarity&motility	0	-0.425022	0	0
HGF_Pathway_Cell_scattering	1.33923	2.07272	1.68624	1.40267
HGF_Pathway_Cell_survival	1.33923	2.07272	1.68624	1.40267
HGF_Pathway_IP3_pathway	1.33923	1.62004	1.68624	1.40267
HGF_Pathway_PKC_pathway	0.659768	0.690191	0.891653	0.754479
HIF1Alpha_Pathway	3.97819	2.03518	2.97463	4.24921
HIF1Alpha_Pathway_Gene_expression	0.656343	1.16562	1.51734	1.83201
HIF1Alpha_Pathway_HIF1alpha_degradation	0.601853	0	0.647318	0.516911
HIF1Alpha_Pathway_NOS_pathway	0.656343	1.59283	1.51734	1.83201
HIF1Alpha_Pathway_p53_Hypoxiia_pathway	1.36148	0.487114	0.599203	0.640164
HIF1Alpha_Pathway_Pyruvate	1.37927	1.16562	1.51734	1.83201
HIF1Alpha_Pathway_VEGF_pathway	1.50296	1.9384	1.89982	1.61469
Hypoxia_induced_EMT_in_cancer_and_fibrosis_3	-2.9366	-2.64945	-2.80237	-1.80492
Hypoxia_induced_EMT_in_cancer_and_fibrosis_4	-2.9366	-2.64945	-2.80237	-1.80492
Hypoxia_induced_EMT_in_cancer_and_fibrosis_5	-2.9366	-2.64945	-2.80237	-1.80492
Hypoxia_induced_EMT_in_cancer_and_fibrosis_6	-2.9366	-2.64945	-2.80237	-1.80492
IGF1R_Signaling_Pathway	10.0931	11.6067	8.85842	9.67808
IGF1R_Signaling_Pathway_Cell_survival	4.84954	5.42153	5.26303	5.06682
IGF1R_Signaling_Pathway_GLucose_upstake	0	0.874215	0	0
IGF1R_Signaling_Pathway_Glycogen_synthesis	1.10294	0.505656	0.61189	0.593468
IGF1R_Signaling_Pathway_IKB_degradation	-0.978801	-0.0406053	-0.431403	0.53473
IGF1R_Signaling_Pathway_Protein_synthesis	0.408063	0	-0.46554	-0.475068
IL_10_Pathway	-2.11213	-1.35993	-1.74921	-1.02074
IL_10_Pathway_Gene_expression	-1.66272	-2.07613	-1.80401	-1.38612
IL_10_Pathway_Stability_determination	0	0	0	0
IL_10_Pathway_Translational_modulation	-1.08062	-1.21576	-1.04686	-0.605447
IL_2_Pathway	-8.45808	-4.02929	-2.39646	-1.4133
IL_2_Pathway_Actin_reorganization	-1.02605	-0.876088	-0.480847	0.493882
IL_2_Pathway_Apoptosis	0.676704	0.471464	0.564251	0
IL_2_Pathway_Apoptosis_inhibition	0.676704	0.943046	1.00988	0
IL_2_Pathway_Protein_synthesis	0	0	0	0.493882
IL_6_Pathway	-7.01334	-2.28239	1.44484	2.80639
ILK_Pathway	2.81657	36.3532	38.8495	38.3646
ILK_Pathway_Apoptosis	15.9647	38.1246	37.1739	28.2188
ILK_Pathway_Cell_adhesion_cell_motility&opsonization	13.5616	35.2167	35.0371	26.497
ILK_Pathway_Cell_cycle_proliferation	13.8302	35.6882	35.6013	26.497
ILK_Pathway_Cell_migration/retraction	14.6698	35.9139	35.8847	27.3079
ILK_Pathway_Cell_motility	12.201	36.8946	34.3112	26.3972
ILK_Pathway_Cytoskeletal_reorganiation	14.9269	39.4588	38.3099	29.4711
ILK_Pathway_G2_phase_arrest	13.8302	35.6882	35.6013	26.497
ILK_Pathway_Induced_cell_proliferation	1.39376	2.58275	2.19342	2.78089
ILK_Pathway_Regulation_of_intermediate_filaments	13.5616	35.2167	35.0371	26.497
ILK_Pathway_Regulation_of_junction_assembly_of_desmosomes	13.5616	35.2167	35.0371	26.497
ILK_Pathway_Wound_healing	13.5616	35.2167	35.512	26.497
Integrin_SIgnaling_Pathway	5.24062	31.2456	30.4867	24.6164
Integrin_SIgnaling_Pathway_Cell_survival	-2.67452	1.7973	1.72141	1.58104
Integrin_SIgnaling_Pathway_Cytoskeleton_contraction_integrin_modulation_cell_invasion_and_migration	-1.02426	0.26982	0.0480095	0.769334
Integrin_SIgnaling_Pathway_Focal_adhesion_and_stress_fibers	-0.282207	2.05399	0.690619	0.65807
Integrin_SIgnaling_Pathway_Translocates_to_the_nucleus	-0.133309	0.65538	0.574675	0.700587
Interactions_Report	-0.726581	0.441984	0	0
Interferon_Pathway	-5.69705	-2.11645	-2.87411	0.398062
Interferon_Pathway_Gene_expression	-1.57169	-0.936201	-1.69799	0.105266
Interferon_Pathway_Transcription	0	0	0	0
Interferon_Pathway_Translation	0	0	0	0
IP3_Pathway	13.292	14.8257	11.9714	11.8823
IP3_Pathway_Gene_expression	7.18129	7.94503	5.90129	5.90964
JAK_mStat_Pathway	-0.533013	0.830146	0.701941	1.12935
JAK_mStat_Pathway_Akt_pathway	-3.24808	-0.399113	0.588232	0.850479
JAK_mStat_Pathway_JAK_degradation	1.00385	-0.660875	-0.375942	0.548913
JNK_Pathway	-8.16206	0.151698	5.58551	10.7759
JNK_Pathway_Apoptosis_Inflammation_Tumorogenesis_Cell_Migration	-0.0839921	0.635868	0.340244	0.785476
JNK_Pathway_Insulin_signaling	-0.339449	-0.908934	-2.21323	-0.770238
Mab_targets	-0.0809483	-1.05956	0.270452	-1.35445
MAPK_Family_Pathway	-4.39123	5.11931	6.32923	13.0065
MAPK_Family_Pathway_Chromatin_Remodeling	-3.95859	-3.79068	-3.50262	-1.48312
MAPK_Family_Pathway_Cytoskeleton	-1.78169	-1.46075	-1.20644	-0.627085
MAPK_Family_Pathway_Gene_Expresion	-2.71623	-1.7249	-1.61996	-0.161554
MAPK_Family_Pathway_IKBs_Degradation	-0.978801	-0.493289	-0.431403	0.53473
MAPK_Family_Pathway_Translation	0	0	0	0
MAPK_Signaling_Pathway	-1.2393	34.6911	36.2303	35.6938
MAPK_Signaling_Pathway_Cell_Servival_Cell_Militory_Inflammation_Apoptosis_Osmoregulation	2.2856	2.80611	2.67041	3.57021
MAPK_Signaling_Pathway_Gene_Expresion	-2.16492	-0.412583	-0.797507	1.49544
Mismatch_repair_effect	0.85142	0.603097	0.567027	1.0593
Mismatch_Repair_Pathway	0.85142	1.13867	0.146749	1.0593
Mitochondrial_Apopotosis_m_Pathway	4.70539	-3.24218	-2.2137	-2.74143
Mitochondrial_Apopotosis_m_Pathway_Apoptosis	0.335386	0	-0.417737	0
Mitochondrial_Apopotosis_m_Pathway_Depolarization	0	-0.412033	0	0
Mitochondrial_Apopotosis_m_Pathway_DNA_fragmentation	1.54712	-0.0863446	1.04154	0.569739
Mitochondrial_Apopotosis_m_Pathway_Gene_expression	-0.569055	-0.412033	0	0
mTOR_Pathway	-6.92575	0.460431	3.90717	4.52603
mTOR_Pathway_Actin_organization	-0.441356	2.73287	1.87054	1.62652
mTOR_Pathway_Akt_signaling	0	0.452683	0	0
mTOR_Pathway_Scanning	-0.602215	-1.22879	-0.990505	-0.336436
mTOR_Pathway_Translation_on	1.20659	-0.219699	0.0696088	-0.424826
mTOR_Pathway_VEGF_pathway	0	0	0	0
NGF_m_Pathway	-0.6665	-0.926171	-0.489078	-0.531115
NGF_m_Pathway_Apoptosis	-0.6665	-0.327928	-0.489078	-0.531115
NGF_p_Pathway	0.949851	4.34565	1.83049	2.83115
NHEJ_mechanisms_of_DSBs_repair_effect	-1.28923	-1.81318	-1.65852	-0.824383
Notch_Pathway	-0.157858	1.07919	-0.373127	1.13612
Nucleotide_excision_repair_effect	-0.433299	1.1643	-0.872095	-0.427575
p38_m_Signaling_Pathway	-6.93186	4.84676	12.8106	17.2773
p38_p_Signaling_Pathway	-6.93186	5.47298	13.3131	17.7357
p53_Signaling_m_Pathway	-6.70537	-7.22853	-4.95029	-1.35666
p53_Signaling_m_Pathway_p53_Degradation	-0.905447	-1.7306	-1.69861	0.264118
PAK_Pathway	2.9108	13.7527	12.7356	15.0174
PAK_Pathway_Actin_Cytoskeleton	-0.918115	8.46816	7.27138	8.34527
PAK_Pathway_Myosin_Activation	-0.913758	0.835819	-0.953158	-0.0131691
PPAR_Pathway	-3.62126	3.73356	4.18472	4.78117
PTEN_Pathway	1.14924	-2.13304	-1.77413	-2.36143
RANK_Signaling_in_Osteoclast_Pathway	-3.28424	-0.407244	-0.825833	-1.83923
RANK_Signaling_in_Osteoclast_Pathway_IKBs_Degradation	-1.6453	-0.493289	-0.431403	0.53473
RAS_Pathway	-3.65783	5.77409	3.05217	6.19567
Regulation_of_telomere_length_and_cellular_immortalization_effect	1.27698	-1.53781	0.665596	0.463392
RNA_Polymerase_II_Complex_Pathway	-2.65494	-0.702	-2.64292	-1.12177
Sister_chromatid_cohesion_effect	1.92155	2.02852	2.16686	2.67389
SMAD_m_Pathway	-2.15747	3.99931	4.33514	3.88733
SMAD_m_Pathway_Degradation	-5.06857	-3.60677	-2.8017	-3.34873
SMAD_p_Pathway	-2.15747	3.99931	4.33514	3.88733
SMAD_p_Pathway_Degradation	-5.06857	-3.60677	-2.8017	-3.34873
Spindle_assembly_and_chromosome_separation_effect	1.65516	3.02077	1.57612	1.22911
Start_of_DNA_replication_in_early_S_phase_effect	-1.62156	0.772152	-0.851444	0.137838
STAT3_Pathway	-6.83459	-1.00546	3.21726	7.43794
TGF_beta_Pathway	-3.95499	-1.07985	7.07403	8.08624
TGF_beta_Pathway_Epithelial_mesehchymal_transdifferentiation	0.270505	1.53727	1.63184	0.734029
TGF_beta_Pathway_Post_transcriptional_G1_arrest	1.4026	1.62222	2.93751	1.38947
TGF_beta_Pathway_SnON_degradation	-3.18113	-4.10937	-3.50415	-2.63319
TGF_beta_Pathway_Tumor_suppression	0	0	0	0
TGF_beta_Pathway_Tumorogenesis	0	0	0	0
TNF_m_Pathway	-1.40326	0.147928	-1.16571	-0.303192
TNF_m_Pathway_Apoptosis	-1.40326	-0.847361	-1.90844	-1.41882
TNF_p_Pathway	-4.92422	-2.92932	-2.1768	-0.222428
TNF_p_Pathway_Gene_expression	-0.356787	-0.753537	0.574819	1.17615
TNF_p_Pathway_IKBs_degradation	-0.978801	-1.09153	-0.431403	0.53473
TRAF_m_Pathway	0.449309	-0.540797	-1.18744	-1.1457
TRAF_m_Pathway_IKBs_Degradation	-1.6453	0.502001	0.311329	1.65035
TRAF_p_Pathway	-6.4635	-4.75993	-3.91652	-3.61837
TRAF_p_Pathway_IKBs_Degradation	-1.6453	0.502001	0.311329	1.65035
Transcription_of_mRNA_Pathway	-2.0077	-0.295993	-0.860071	-0.679376
Transition_and_termination_of_DNA_replication_effect	-2.37659	-0.0679223	-2.61151	-1.04735
Translation_Regulation_of_EIF4F_activity	-1.6382	-1.46003	-0.914025	-0.014631
Ubiquitin_Proteasome_Pathway	8.40911	6.89673	6.21518	5.11181
Ubiquitin_Proteasome_Pathway_Degraded_Protein	4.11306	4.31096	3.61094	2.94428
VEGF_Pathway	-1.12791	3.1999	0.384103	1.82847
VEGF_Pathway_Actin_Reorganization	0.648707	2.28848	0.757105	0.784194
VEGF_Pathway_Nitric_Oxide_Prodaction	0	0.0254788	0	0
Wnt_Pathway	7.52563	12.3527	6.47403	12.1284
Wnt_Pathway_Ctnn-b_Degradation	1.40574	1.05371	0.591721	1.56782
