# Supplementary material for: Novel robust biomarkers for human bladder cancer based on activation of intracellular signaling pathways
Source: Oncotarget. 2014 Sep 16;5(19):9022–32. doi: 10.18632/oncotarget.2493 (PMC4253415; doi:10.18632/oncotarget.2493)
Supplement: Supplementary file 6 [file oncotarget-05-9022-s006.xlsx]

## Sheet: PAS
Pathway	Normal_X10.AVG_Signal	Normal_X11.AVG_Signal	Normal_X12.AVG_Signal
AHR_Pathway	1.41503	1.37861	3.95725
AHR_Pathway_AHR_Degradation	-0.590631	-0.399461	1.20573
AHR_Pathway_C_Myc_Expression	1.25274	1.13106	1.64896
AHR_Pathway_Cath_D_Expression	1.86161	1.71031	2.20024
AHR_Pathway_PS2_Gene_Expression	1.86161	1.71031	2.20024
AKT_Pathway	17.7418	18.4533	10.072
AKT_Pathway_Aggregation_&_Neurodegeneration	0.175103	0.841576	-1.18062
AKT_Pathway_Apoptosis_Inhibition	1.80395	3.01719	-0.739922
AKT_Pathway_Blocks_Apoptosis	0.475581	0.603358	-0.0512052
AKT_Pathway_Cardiovascular_Homeostasis	1.80395	1.92135	-0.137139
AKT_Pathway_Caspase_Cascade	-0.387933	0.0452051	-0.533217
AKT_Pathway_Cell_Cycle	0.610962	-0.099286	-0.87289
AKT_Pathway_Cell_Cycle_Progression	1.71278	1.98852	0.453371
AKT_Pathway_Cell_Survival	-0.441756	0	0
AKT_Pathway_Death_Genes	0.918074	0.586132	-0.533217
AKT_Pathway_Elevation_of_Glucose_Import	1.79336	1.12706	-0.533217
AKT_Pathway_ERK_Pathway	0.0644943	0.603358	-0.0512052
AKT_Pathway_Genetic_Stability	0.918074	0.586132	-0.0191072
AKT_Pathway_Glucose_Uptake	1.80395	1.92135	-0.137139
AKT_Pathway_Glycogen_Synthesis	0.757803	0.617706	0
AKT_Pathway_Insulin_Stimulated_Mitogenesis	1.22698	1.35798	-0.617638
AKT_Pathway_JNK_Pathway	0.918074	0.586132	-0.533217
AKT_Pathway_Neuroprotection	1.80395	1.92135	-0.137139
AKT_Pathway_NF_kB_Pathway	2.39293	2.36468	-0.137139
AKT_Pathway_p53_Degradation	0	0	0
AKT_Pathway_p73_Mediated_Apoptosis	1.4344	1.16893	-0.000803173
AKT_Pathway_Protein_Synthesis	0	0	0
AKT_Pathway_Regeneration_of_Cyclic_Nucleotide	2.22408	1.12706	-0.533217
AKT_Pathway_Respiratory_Burst	1.80395	1.92135	-0.137139
AKT_Pathway_Survival_Genes	-0.506272	-0.33775	-0.909124
AKT_Pathway_Synaptic_Signaling	2.41089	1.07334	-0.533217
AKT_Pathway_Translation	0	0	0
Androgen_receptor_Pathway	3.4188	-1.8751	-6.22464
Androgen_receptor_Pathway_Apoptosis	0.85358	-0.0172259	-0.482012
Androgen_receptor_Pathway_AR_Degradation	3.21897	3.17095	-2.22183
Androgen_receptor_Pathway_Cell_Survival_&_Cell_Growth	0.859652	-0.18016	-0.283673
Androgen_receptor_Pathway_Gonadotropin_Regulation	-2.13652	-0.777817	0.563938
Androgen_receptor_Pathway_Histone_Modification	-2.13652	-0.777817	0.563938
Androgen_receptor_Pathway_Prostate_Differentiation_&_Development	-2.13652	-0.777817	0.563938
Androgen_receptor_Pathway_Sexual_Differentiation_&_Sexual_Maturation_at_Puberty	-2.13652	-0.777817	0.563938
ATM_Pathway	0.709103	0.652596	-1.49937
ATM_Pathway_Apoptosis	-0.951405	-0.806709	-0.816363
ATM_Pathway_Apoptosis_&_Senescense	-1.12169	-0.928662	-1.33193
ATM_Pathway_Cell_Cicle_Checkpoint_Control	0	0	0
ATM_Pathway_Cell_Survival	0.679834	1.09471	0.0334454
ATM_Pathway_Checkpoint_Activation	0.461471	0.485253	0
ATM_Pathway_DNA_Repair	0	0	0.531994
ATM_Pathway_G2_Mitosis_Progression	0	0	-0.453882
ATM_Pathway_G2/M_Checkpoint_Arrest	0.846025	0.47284	0.439111
ATM_Pathway_MDMX_Ubiquitination_&_Degradation	-1.12169	-0.928662	-1.33193
ATM_Pathway_NF_kB_Pathway	0.414571	0	0
ATM_Pathway_S_Phase_Arrest	0	0	0
ATM_Pathway_S_Phase_Progresion	0	0	-1.28489
ATM_Pathway_Synaptic_Vesicle_Transport	0.414571	0	0
Brca1_as_a_transcription_regulator_effect	1.79379	-0.641612	-0.570745
BRCA1_Pathway	3.21983	2.3398	2.96845
cAMP_Pathway	24.1892	12.6276	10.91
cAMP_Pathway_Axonal_Growth	0.772679	1.54716	0.137628
cAMP_Pathway_Cardiovascular_Homeostasis	-0.321242	-0.537586	-0.305618
cAMP_Pathway_Cell_Growth	0	0	0
cAMP_Pathway_Cell_Proliferation	-0.114045	-0.537586	-0.103044
cAMP_Pathway_Cell_Survival	0.43564	-2.2837	-1.27347
cAMP_Pathway_Cell_Survival_&_Chemotaxis	0	0	0
cAMP_Pathway_Cytokine_Production	1.73229	1.65556	1.70773
cAMP_Pathway_Degradation_of_Cell_Cycle_Regulators	-1.04998	-0.537586	-0.917918
cAMP_Pathway_Endothelial_Cell_Regulation	-0.00562595	0.0985435	-1.36759
cAMP_Pathway_Glycogen_Synthesis	-0.114045	-0.537586	-0.103044
cAMP_Pathway_Glycolysis	0.594097	-0.771929	-0.320621
cAMP_Pathway_Metabolic_Energy	0.85358	-0.0172259	-0.482012
cAMP_Pathway_Myocardial_Contraction	2.92898	2.022	3.2893
cAMP_Pathway_Oncogenesis	-0.321242	-0.537586	-0.305618
cAMP_Pathway_Protein_Retention	0.137676	0.0203602	0.653769
cAMP_Pathway_Regulation_of_Cytoskeleton	-0.321242	-0.537586	-0.305618
Caspase_Cascade	-8.65065	-3.1006	-2.45539
Caspase_Cascade_Activated_Tissue_Trans_glutaminase	2.80188	1.58292	-1.38823
Caspase_Cascade_Apoptosis	2.46833	1.00248	0.924601
Caspase_Cascade_Cell_Survival	-0.0760923	0.90812	-0.520943
Caspase_Cascade_ICAD_Degradation	2.17444	1.58905	1.53223
CD40_Pathway	3.20887	2.1335	0.765352
CD40_Pathway_Cell_Survival	0.428376	0.451323	0.577522
CD40_Pathway_Gene_Expression	0.588983	0.443326	0.577522
CD40_Pathway_IKBs_Degradation	0.588983	0.443326	0
Cellular_Anti_Apoptosis_Pathway	7.79914	5.76432	-1.04659
Cellular_Anti_Apoptosis_Pathway_Apoptosis	-2.11206	-0.559186	-1.66078
Cellular_Anti_Apoptosis_Pathway_Depolarization	0	0	0
Chemokine_Pathway	2.98242	-0.768131	-1.40552
Chemokine_Pathway_Cell_Activation	6.94854	2.45561	5.64757
Chemokine_Pathway_Gene_Expression_&_Apoptosis	3.68619	2.3108	4.41449
Chemokine_Pathway_Internalization_Degradation_Recycling	-1.51234	-1.29483	-1.02675
Chromatin_Pathway	1.59148	0.124905	0
Chromatin_Pathway_Octamer_Sliding	0	0	0
Chromatin_Pathway_Octamer_Transfer	0	0	0
Circadian_Pathway	0	0	-0.116611
CREB_Pathway	3.02533	-2.43538	-7.59152
CREB_Pathway_Gene_Expression	-1.92039	-2.5406	-2.63154
Cytokine_Network_Pathway	-0.443709	-0.365353	0.506171
DNA_damage_induced_apoptosis_effect	-0.489934	-0.321456	-0.362481
DNA_damage_induced_responses_effect	-0.951405	-0.806709	-0.362481
DNA_Repair_Mechanisms_Pathway	3.90024	-0.178369	-2.97274
EGFR1_Pathway	5.75728	3.39897	4.407
ErbB_Family_Pathway	10.9458	9.00185	8.76404
ErbB_Family_Pathway_Anti_Apoptosis	0	0	0
ERK_Signaling_Pathway	10.1524	3.65024	-0.690712
Erythropoeitin_Pathway	10.588	7.51294	6.06807
Estrogen_Pathway	13.2011	9.73538	5.21026
Fas_m_Signaling_Pathway	3.16804	3.60392	3.89945
Fas_p_Signaling_Pathway	0.61251	0.436564	-0.675553
FLT3_Signaling_Pathway	5.99509	3.05184	3.09325
G_protein_signaling_Cross_talk_between_Ras_family_GTPases	1.44863	0.382857	1.33321
Glucocorticoid_Receptor_Pathway	9.05605	10.865	9.42068
Glucocorticoid_Receptor_Pathway_Cell_cycle_arrest	2.11904	1.17116	0.424405
Glucocorticoid_Receptor_Pathway_Cell_cycle_progression	0	0	0
Glucocorticoid_Receptor_Pathway_Gene_expression	1.30868	1.48012	0.511739
Glucocorticoid_Receptor_Pathway_Inflammatory_cytokines	5.83103	7.79442	6.66636
Glucocorticoid_Receptor_Pathway_SMAD_signaling	0.418458	0.468916	1.36382
GPCR_Pathway	17.829	9.33686	2.32033
GPCR_Pathway_Gene_expression	4.58664	3.62173	0.97216
Growth_Hormone_Pathway	2.37566	1.48248	1.3242
Growth_Hormone_Pathway_Cell_survival	-0.481606	0	0
Growth_Hormone_Pathway_Gene_expression	1.3933	1.00544	0.791067
Growth_Hormone_Pathway_Glucose_uptake	3.22924	1.46525	0.842189
Growth_Hormone_Pathway_Protein_synthesis	-0.481606	0	0
GSK3_Pathway	21.0538	15.4078	5.69795
GSK3_Pathway_Degradation	2.65661	1.00366	-1.02913
GSK3_Pathway_Gene_expression	-0.241702	0.93619	0.476184
GSK3_Pathway_Translation	-2.59329	-2.73842	-1.10195
Hedgehog_Pathway	-1.3294	-0.726155	-1.69462
Hedgehog_Pathway_Repression_of_target_genes(Hh&BMP)	-2.50745	-1.45575	-1.47788
Hedgehog_Pathway_Target_genes(WNT&Ptc&BMP)	0	0	0
HGF_Pathway	3.8414	2.14416	4.98684
HGF_Pathway_Anoikis	-0.238479	1.28744	0.41872
HGF_Pathway_Cell_adhesion_and_cell_mirgation	3.26713	1.66398	3.93412
HGF_Pathway_Cell_cycle_progression	-0.126229	1.06497	0.129734
HGF_Pathway_Cell_polarity&motility	0	0	0.444414
HGF_Pathway_Cell_scattering	-0.381543	-1.08916	-0.735771
HGF_Pathway_Cell_survival	-0.381543	-1.08916	-0.735771
HGF_Pathway_IP3_pathway	-0.381543	-1.08916	-0.735771
HGF_Pathway_PKC_pathway	-0.646112	-0.918286	-0.714446
HIF1Alpha_Pathway	-1.41311	-0.943835	0.256775
HIF1Alpha_Pathway_Gene_expression	-0.281396	0.0742417	-1.40919
HIF1Alpha_Pathway_HIF1alpha_degradation	-0.242409	-0.677337	0
HIF1Alpha_Pathway_NOS_pathway	-0.709917	0.0742417	-1.40919
HIF1Alpha_Pathway_p53_Hypoxiia_pathway	-1.00843	-1.01513	-0.297913
HIF1Alpha_Pathway_Pyruvate	-0.281396	0.0742417	-1.40919
HIF1Alpha_Pathway_VEGF_pathway	-1.21587	-0.423988	-1.17765
Hypoxia_induced_EMT_in_cancer_and_fibrosis_3	2.22099	3.03763	2.16252
Hypoxia_induced_EMT_in_cancer_and_fibrosis_4	2.22099	3.03763	2.16252
Hypoxia_induced_EMT_in_cancer_and_fibrosis_5	2.22099	3.03763	2.16252
Hypoxia_induced_EMT_in_cancer_and_fibrosis_6	2.22099	3.03763	2.16252
IGF1R_Signaling_Pathway	-2.15319	-8.19001	-8.48932
IGF1R_Signaling_Pathway_Cell_survival	-4.00169	-5.926	-5.74804
IGF1R_Signaling_Pathway_GLucose_upstake	0	-0.43556	0
IGF1R_Signaling_Pathway_Glycogen_synthesis	-0.757803	-0.617706	0
IGF1R_Signaling_Pathway_IKB_degradation	0.588983	0.443326	0
IGF1R_Signaling_Pathway_Protein_synthesis	0.414477	0	0.996509
IL_10_Pathway	5.18511	4.37505	5.68035
IL_10_Pathway_Gene_expression	2.60758	2.19648	1.98172
IL_10_Pathway_Stability_determination	0	0	0.273989
IL_10_Pathway_Translational_modulation	1.02098	0.868741	1.23943
IL_2_Pathway	13.3048	19.2301	10.907
IL_2_Pathway_Actin_reorganization	1.08469	1.6304	2.77721
IL_2_Pathway_Apoptosis	0.85358	-0.0172259	-0.482012
IL_2_Pathway_Apoptosis_inhibition	0.416065	-0.453928	0.32675
IL_2_Pathway_Protein_synthesis	0	0	0.808762
IL_6_Pathway	3.84556	1.8017	5.31667
ILK_Pathway	1.59778	-7.67154	-16.6902
ILK_Pathway_Apoptosis	-11.9787	-19.3662	-19.4105
ILK_Pathway_Cell_adhesion_cell_motility&opsonization	-10.7305	-18.1624	-16.9348
ILK_Pathway_Cell_cycle_proliferation	-9.87689	-18.1796	-17.4169
ILK_Pathway_Cell_migration/retraction	-11.5336	-19.5557	-17.7702
ILK_Pathway_Cell_motility	-8.4145	-16.8562	-14.911
ILK_Pathway_Cytoskeletal_reorganiation	-13.5948	-22.0272	-19.1104
ILK_Pathway_G2_phase_arrest	-9.87689	-18.1796	-17.4169
ILK_Pathway_Induced_cell_proliferation	-0.571512	-0.599264	-1.54474
ILK_Pathway_Regulation_of_intermediate_filaments	-10.7305	-18.1624	-16.9348
ILK_Pathway_Regulation_of_junction_assembly_of_desmosomes	-10.7305	-18.1624	-16.9348
ILK_Pathway_Wound_healing	-10.7305	-18.1624	-17.4698
Integrin_SIgnaling_Pathway	-0.220037	-11.2565	-6.41837
Integrin_SIgnaling_Pathway_Cell_survival	7.35882	3.26671	7.14435
Integrin_SIgnaling_Pathway_Cytoskeleton_contraction_integrin_modulation_cell_invasion_and_migration	2.10715	0.967411	0.843849
Integrin_SIgnaling_Pathway_Focal_adhesion_and_stress_fibers	1.64122	0.423818	0.206034
Integrin_SIgnaling_Pathway_Translocates_to_the_nucleus	-1.04221	-0.719707	-0.576079
Interactions_Report	0	0.424215	0
Interferon_Pathway	6.75071	4.09497	7.28992
Interferon_Pathway_Gene_expression	1.73229	1.65556	2.20372
Interferon_Pathway_Transcription	0.730647	0.540219	0
Interferon_Pathway_Translation	0	0	0
IP3_Pathway	-6.84796	-8.37598	-8.71031
IP3_Pathway_Gene_expression	-5.09561	-6.50727	-7.92673
JAK_mStat_Pathway	2.19818	1.36246	2.95909
JAK_mStat_Pathway_Akt_pathway	9.52327	4.65809	2.99206
JAK_mStat_Pathway_JAK_degradation	-0.500531	-0.279914	2.36475
JNK_Pathway	16.8907	11.9478	5.59104
JNK_Pathway_Apoptosis_Inflammation_Tumorogenesis_Cell_Migration	1.91766	1.35909	0.22066
JNK_Pathway_Insulin_signaling	2.23298	-1.2984	0.0709753
Mab_targets	1.37172	0.938208	4.95684
MAPK_Family_Pathway	11.4572	7.70007	8.50811
MAPK_Family_Pathway_Chromatin_Remodeling	3.22283	3.02347	3.69142
MAPK_Family_Pathway_Cytoskeleton	1.7363	1.14258	1.12973
MAPK_Family_Pathway_Gene_Expresion	4.30221	4.3195	2.89757
MAPK_Family_Pathway_IKBs_Degradation	0.588983	0.443326	0
MAPK_Family_Pathway_Translation	0	0	0
MAPK_Signaling_Pathway	14.942	0.596796	-3.82054
MAPK_Signaling_Pathway_Cell_Servival_Cell_Militory_Inflammation_Apoptosis_Osmoregulation	-2.56625	-2.88912	-2.8848
MAPK_Signaling_Pathway_Gene_Expresion	6.40278	4.16281	-0.195008
Mismatch_repair_effect	-0.743914	-0.431291	0.0183319
Mismatch_Repair_Pathway	-0.743914	-0.888194	0.0183319
Mitochondrial_Apopotosis_m_Pathway	-8.30773	-5.93681	-3.47354
Mitochondrial_Apopotosis_m_Pathway_Apoptosis	0.918313	0.413681	0
Mitochondrial_Apopotosis_m_Pathway_Depolarization	0	0	0
Mitochondrial_Apopotosis_m_Pathway_DNA_fragmentation	-1.12101	-1.06754	-0.410651
Mitochondrial_Apopotosis_m_Pathway_Gene_expression	0	0	-0.453882
mTOR_Pathway	8.38061	4.97888	0.454461
mTOR_Pathway_Actin_organization	-0.997974	-2.088	-1.11753
mTOR_Pathway_Akt_signaling	-0.786895	0	0
mTOR_Pathway_Scanning	0.755779	1.36168	2.25355
mTOR_Pathway_Translation_on	0.574288	1.3131	2.30476
mTOR_Pathway_VEGF_pathway	0	0	0.524483
NGF_m_Pathway	1.36185	1.39826	0.177675
NGF_m_Pathway_Apoptosis	0.851865	1.39826	0.177675
NGF_p_Pathway	1.50091	-1.61784	-1.11542
NHEJ_mechanisms_of_DSBs_repair_effect	3.00356	2.48349	0.0768706
Notch_Pathway	0.181612	-0.103195	0.109761
Nucleotide_excision_repair_effect	2.65672	1.54439	0.892899
p38_m_Signaling_Pathway	17.6299	15.4933	7.54788
p38_p_Signaling_Pathway	17.6299	14.8759	6.90134
p53_Signaling_m_Pathway	4.4193	3.95335	6.43273
p53_Signaling_m_Pathway_p53_Degradation	-0.833102	0.917297	3.33445
PAK_Pathway	2.57982	1.36682	-4.26601
PAK_Pathway_Actin_Cytoskeleton	10.2753	6.84014	4.92463
PAK_Pathway_Myosin_Activation	0.738009	-0.176285	1.83601
PPAR_Pathway	7.56693	6.1226	3.97798
PTEN_Pathway	-3.4972	0.449237	-2.25843
RANK_Signaling_in_Osteoclast_Pathway	5.47211	4.40094	1.07091
RANK_Signaling_in_Osteoclast_Pathway_IKBs_Degradation	1.01736	0.482043	0
RAS_Pathway	20.577	9.63395	10.3256
Regulation_of_telomere_length_and_cellular_immortalization_effect	-0.218955	-0.830013	0.780716
RNA_Polymerase_II_Complex_Pathway	0.355905	0.245219	2.2385
Sister_chromatid_cohesion_effect	-2.61702	-1.84256	-1.27646
SMAD_m_Pathway	1.95066	1.71752	-3.81425
SMAD_m_Pathway_Degradation	4.05844	2.05973	0.632342
SMAD_p_Pathway	1.95066	1.71752	-3.81425
SMAD_p_Pathway_Degradation	4.05844	2.05973	0.632342
Spindle_assembly_and_chromosome_separation_effect	-2.43188	0.399301	-0.694783
Start_of_DNA_replication_in_early_S_phase_effect	-0.124628	1.4296	1.36217
STAT3_Pathway	9.13338	8.43105	8.07672
TGF_beta_Pathway	13.6009	14.5745	10.4525
TGF_beta_Pathway_Epithelial_mesehchymal_transdifferentiation	0.85358	-1.24106	-0.482012
TGF_beta_Pathway_Post_transcriptional_G1_arrest	-0.181491	-1.27242	-1.73092
TGF_beta_Pathway_SnON_degradation	3.65705	4.91595	3.61747
TGF_beta_Pathway_Tumor_suppression	0.469717	1.5946	0.531994
TGF_beta_Pathway_Tumorogenesis	0.469717	1.5946	0.531994
TNF_m_Pathway	2.43629	1.49482	1.48502
TNF_m_Pathway_Apoptosis	2.43629	1.49482	1.48502
TNF_p_Pathway	5.20061	4.4972	2.89618
TNF_p_Pathway_Gene_expression	0.99792	1.1328	0.294034
TNF_p_Pathway_IKBs_degradation	1.09897	0.443326	0
TRAF_m_Pathway	0.596703	1.48006	1.42729
TRAF_m_Pathway_IKBs_Degradation	1.01736	0.894649	0
TRAF_p_Pathway	9.51994	9.09256	7.99872
TRAF_p_Pathway_IKBs_Degradation	1.01736	0.894649	0
Transcription_of_mRNA_Pathway	-0.94886	-0.917446	2.2385
Transition_and_termination_of_DNA_replication_effect	0.598126	0.577352	0.752613
Translation_Regulation_of_EIF4F_activity	0.656822	1.76691	2.83261
Ubiquitin_Proteasome_Pathway	-6.32736	-9.06002	-1.41587
Ubiquitin_Proteasome_Pathway_Degraded_Protein	-2.10194	-4.03235	-1.4103
VEGF_Pathway	3.61208	0.522499	1.744
VEGF_Pathway_Actin_Reorganization	0.924884	-0.51238	0.11922
VEGF_Pathway_Nitric_Oxide_Prodaction	0.428521	0	0
Wnt_Pathway	-1.06944	1.25205	0.626724
Wnt_Pathway_Ctnn-b_Degradation	-2.65661	-1.00366	1.87908
