# Supplementary material for: Novel robust biomarkers for human bladder cancer based on activation of intracellular signaling pathways
Source: Oncotarget. 2014 Sep 16;5(19):9022–32. doi: 10.18632/oncotarget.2493 (PMC4253415; doi:10.18632/oncotarget.2493)
Supplement: Supplementary file 7 [file oncotarget-05-9022-s007.xlsx]

## Sheet: Лист1
Pathway	AUC	p.value	Correlation (Activation-Cancer state)
AHR_Pathway	0.916666666666667	0.0116217310430402	0.673468127615038
AHR_Pathway_AHR_Degradation	0.638888888888889	0.758437921579442	0.094638545341039
AHR_Pathway_C_Myc_Expression	0.972222222222222	0.00597596242002885	0.715371623787791
AHR_Pathway_Cath_D_Expression	0.972222222222222	0.0012812727181426	0.791007269345837
AHR_Pathway_PS2_Gene_Expression	0.972222222222222	0.00265357121432319	0.758469326327358
AKT_Pathway	0.722222222222222	0.327302431775483	0.29531282506924
AKT_Pathway_Aggregation_._Neurodegeneration	0.722222222222222	0.370679399841574	0.270890502420072
AKT_Pathway_Apoptosis_Inhibition	0.75	0.103269644140209	0.472180008485021
AKT_Pathway_Blocks_Apoptosis	0.916666666666667	0.0163170179037244	0.649344699073277
AKT_Pathway_Cardiovascular_Homeostasis	0.916666666666667	0.0125003616092898	0.668455855031494
AKT_Pathway_Caspase_Cascade	0.916666666666667	0.0194502593543744	0.63603071768563
AKT_Pathway_Cell_Cycle	0.972222222222222	0.0424217555028886	-0.568979776287429
AKT_Pathway_Cell_Cycle_Progression	0.805555555555556	0.248542108659497	0.344840940108002
AKT_Pathway_Cell_Survival	0.708333333333333	0.212514522874597	-0.37063223038445
AKT_Pathway_Death_Genes	0.833333333333333	0.0683634445806223	0.520254015462413
AKT_Pathway_Elevation_of_Glucose_Import	0.777777777777778	0.0841102106904166	0.496861162003589
AKT_Pathway_ERK_Pathway	0.972222222222222	0.00323873252313156	0.748612802299955
AKT_Pathway_Genetic_Stability	0.555555555555556	0.518644424929919	0.197102475064141
AKT_Pathway_Glucose_Uptake	0.888888888888889	0.0197632652793516	0.634790969003955
AKT_Pathway_Glycogen_Synthesis	0.722222222222222	0.351470396860635	0.281502859335279
AKT_Pathway_Insulin_Stimulated_Mitogenesis	0.833333333333333	0.0536784676847375	0.545782032619815
AKT_Pathway_JNK_Pathway	0.888888888888889	0.0377739979607397	0.579867771706081
AKT_Pathway_Neuroprotection	0.888888888888889	0.0197632652793516	0.634790969003955
AKT_Pathway_NF_kB_Pathway	0.888888888888889	0.0171764748228975	0.64551476519408
AKT_Pathway_p53_Degradation	0.638888888888889	0.149277734197159	0.423519461755846
AKT_Pathway_p73_Mediated_Apoptosis	0.916666666666667	0.00715168354876861	0.704700172908715
AKT_Pathway_Protein_Synthesis	0.5	NA	NA
AKT_Pathway_Regeneration_of_Cyclic_Nucleotide	0.722222222222222	0.107205245646293	0.467506020336663
AKT_Pathway_Respiratory_Burst	0.888888888888889	0.0197632652793516	0.634790969003955
AKT_Pathway_Survival_Genes	0.555555555555556	0.751760385552211	0.0973296237765638
AKT_Pathway_Synaptic_Signaling	0.888888888888889	0.0125026860231154	0.668442953208832
AKT_Pathway_Translation	0.555555555555556	0.906956421823993	-0.036037325716621
Androgen_receptor_Pathway	0.944444444444444	0.0132545645131474	-0.664361339294409
Androgen_receptor_Pathway_Apoptosis	0.888888888888889	0.0174928162272266	-0.644141172978522
Androgen_receptor_Pathway_AR_Degradation	0.916666666666667	0.0149374334420042	-0.655821410681638
Androgen_receptor_Pathway_Cell_Survival_._Cell_Growth	0.888888888888889	0.00888871976006077	-0.691161330325054
Androgen_receptor_Pathway_Gonadotropin_Regulation	0.638888888888889	0.514613786628267	-0.198967921254034
Androgen_receptor_Pathway_Histone_Modification	0.638888888888889	0.514613786628267	-0.198967921254034
Androgen_receptor_Pathway_Prostate_Differentiation_._Development	0.638888888888889	0.514613786628267	-0.198967921254034
Androgen_receptor_Pathway_Sexual_Differentiation_._Sexual_Maturation_at_Puberty	0.638888888888889	0.514613786628267	-0.198967921254034
ATM_Pathway	0.75	0.198024615270185	-0.381762528914546
ATM_Pathway_Apoptosis	1	0.000686837696493964	-0.81508036199236
ATM_Pathway_Apoptosis_._Senescense	0.916666666666667	0.0323966045698228	-0.593755577939904
ATM_Pathway_Cell_Cicle_Checkpoint_Control	0.694444444444444	0.200089819685724	0.38014584864586
ATM_Pathway_Cell_Survival	0.694444444444444	0.273523531734267	-0.328253902764797
ATM_Pathway_Checkpoint_Activation	0.791666666666667	0.0294721571046563	0.602029480010019
ATM_Pathway_DNA_Repair	0.75	0.110810263437924	0.46332552291014
ATM_Pathway_G2_Mitosis_Progression	0.833333333333333	0.104882633191799	-0.470250030176824
ATM_Pathway_G2.M_Checkpoint_Arrest	0.777777777777778	0.146210601136759	-0.426424980365249
ATM_Pathway_MDMX_Ubiquitination_._Degradation	1	7.96395695235829e-05	-0.877870590752344
ATM_Pathway_NF_kB_Pathway	0.527777777777778	0.874088731943726	-0.0488470461636662
ATM_Pathway_S_Phase_Arrest	0.694444444444444	0.289872765441121	0.317875174385821
ATM_Pathway_S_Phase_Progresion	0.708333333333333	0.133845288633328	-0.438562279581168
ATM_Pathway_Synaptic_Vesicle_Transport	0.527777777777778	0.874088731943726	-0.0488470461636662
Brca1_as_a_transcription_regulator_effect	0.666666666666667	0.441067221369311	0.234274030512986
BRCA1_Pathway	0.861111111111111	0.0499811022747592	0.552980404093645
cAMP_Pathway	0.694444444444444	0.297485345012686	-0.313157950086144
cAMP_Pathway_Axonal_Growth	0.916666666666667	0.0129124506738854	0.666196275096452
cAMP_Pathway_Cardiovascular_Homeostasis	0.916666666666667	0.0252296420778482	-0.615179017709537
cAMP_Pathway_Cell_Growth	0.5	NA	NA
cAMP_Pathway_Cell_Proliferation	0.805555555555556	0.0733519285804328	-0.512469830374563
cAMP_Pathway_Cell_Survival	0.916666666666667	0.0251808513332255	-0.615339420107647
cAMP_Pathway_Cell_Survival_._Chemotaxis	0.611111111111111	0.346858300598809	-0.284097174692726
cAMP_Pathway_Cytokine_Production	1	6.31165062792149e-05	0.88315040529616
cAMP_Pathway_Degradation_of_Cell_Cycle_Regulators	0.5	0.67200154679364	-0.130032095010306
cAMP_Pathway_Endothelial_Cell_Regulation	0.916666666666667	0.000868218512288724	-0.806405226605522
cAMP_Pathway_Glycogen_Synthesis	0.805555555555556	0.0733519285804328	-0.512469830374563
cAMP_Pathway_Glycolysis	1	1.33155291341596e-05	-0.912882610347315
cAMP_Pathway_Metabolic_Energy	0.638888888888889	0.329892769704967	-0.293806369525461
cAMP_Pathway_Myocardial_Contraction	0.5	0.891761531914791	0.0419515474869772
cAMP_Pathway_Oncogenesis	0.611111111111111	0.552235301120947	0.181795016475713
cAMP_Pathway_Protein_Retention	1	0.0124543338826315	0.66871170885324
cAMP_Pathway_Regulation_of_Cytoskeleton	0.916666666666667	0.0278196277736447	-0.606974523648311
Caspase_Cascade	0.722222222222222	0.293665823005075	0.315515990003275
Caspase_Cascade_Activated_Tissue_Trans_glutaminase	0.694444444444444	0.322097895979801	-0.298359778346499
Caspase_Cascade_Apoptosis	0.805555555555556	0.160682357736475	-0.413044487772329
Caspase_Cascade_Cell_Survival	0.805555555555556	0.111994850954912	-0.461971909010334
Caspase_Cascade_ICAD_Degradation	0.777777777777778	0.151919699768774	0.421047777552282
CD40_Pathway	0.75	0.16377196527041	0.4102901062685
CD40_Pathway_Cell_Survival	0.875	0.0544465783978527	0.544331305909705
CD40_Pathway_Gene_Expression	0.777777777777778	0.0917903413789509	0.486546305650188
CD40_Pathway_IKBs_Degradation	0.722222222222222	0.171044501997472	0.403936074050519
Cellular_Anti_Apoptosis_Pathway	0.861111111111111	0.120230907285975	-0.452817102927794
Cellular_Anti_Apoptosis_Pathway_Apoptosis	0.666666666666667	0.301684339192273	-0.310585526058565
Cellular_Anti_Apoptosis_Pathway_Depolarization	0.833333333333333	0.10355565123166	0.47183630905803
Chemokine_Pathway	0.805555555555556	0.303541317011401	0.309454396746004
Chemokine_Pathway_Cell_Activation	0.888888888888889	0.0252528502512008	0.615102799864852
Chemokine_Pathway_Gene_Expression_._Apoptosis	0.972222222222222	0.00343981715303388	0.745545651034704
Chemokine_Pathway_Internalization_Degradation_Recycling	0.75	0.897162093227492	-0.0398480984257645
Chromatin_Pathway	0.666666666666667	0.758964516912665	-0.0944265918266908
Chromatin_Pathway_Octamer_Sliding	0.5	NA	NA
Chromatin_Pathway_Octamer_Transfer	0.5	NA	NA
Circadian_Pathway	0.916666666666667	0.00844591889623114	0.694406262816217
CREB_Pathway	0.972222222222222	0.00971684587375267	-0.685408947464812
CREB_Pathway_Gene_Expression	1	4.4064904941288e-05	-0.890844607970279
Cytokine_Network_Pathway	0.861111111111111	0.153941996892917	0.419174667507614
DNA_damage_induced_apoptosis_effect	0.805555555555556	0.0573121052694878	0.539044389280365
DNA_damage_induced_responses_effect	0.527777777777778	0.570039904548417	0.173841603878807
DNA_Repair_Mechanisms_Pathway	0.5	0.722841910624708	-0.109060771363192
EGFR1_Pathway	0.583333333333333	0.92519552929463	0.0289530264574552
ErbB_Family_Pathway	0.888888888888889	0.0132523084712197	0.6643733220661
ErbB_Family_Pathway_Anti_Apoptosis	0.555555555555556	0.557136532178022	0.179595124631263
ERK_Signaling_Pathway	0.555555555555556	0.891616577277792	0.0420080281420412
Erythropoeitin_Pathway	0.833333333333333	0.118032851782418	-0.455218095225652
Estrogen_Pathway	0.555555555555556	0.858008058877386	-0.0551395184387528
Fas_m_Signaling_Pathway	1	0.000336818846423892	0.838983905732799
Fas_p_Signaling_Pathway	0.527777777777778	0.625434636369041	0.149709428969232
FLT3_Signaling_Pathway	0.583333333333333	0.761152882893687	0.0935461905722584
G_protein_signaling_Cross_talk_between_Ras_family_GTPases	0.777777777777778	0.0735069122568661	0.512234005732765
Glucocorticoid_Receptor_Pathway	0.916666666666667	0.0837028161176563	0.497426167011336
Glucocorticoid_Receptor_Pathway_Cell_cycle_arrest	0.861111111111111	0.0280439596784881	0.606290778754949
Glucocorticoid_Receptor_Pathway_Cell_cycle_progression	0.944444444444444	0.00727580639383008	0.703653982674924
Glucocorticoid_Receptor_Pathway_Gene_expression	0.555555555555556	0.62387362832626	0.150377967481988
Glucocorticoid_Receptor_Pathway_Inflammatory_cytokines	0.916666666666667	0.101718805811578	0.474055029103015
Glucocorticoid_Receptor_Pathway_SMAD_signaling	0.861111111111111	0.0336372076671247	-0.590410343267658
GPCR_Pathway	0.722222222222222	0.238126268344209	-0.352050130285943
GPCR_Pathway_Gene_expression	0.833333333333333	0.164970867171235	0.40923031039974
Growth_Hormone_Pathway	0.527777777777778	0.671424524602326	-0.13027297584095
Growth_Hormone_Pathway_Cell_survival	0.583333333333333	0.456908235825172	-0.226447463474179
Growth_Hormone_Pathway_Gene_expression	0.777777777777778	0.256876842469997	0.339201423938819
Growth_Hormone_Pathway_Glucose_uptake	0.555555555555556	0.588235217067311	-0.1658177271048
Growth_Hormone_Pathway_Protein_synthesis	0.583333333333333	0.456908235825172	-0.226447463474179
GSK3_Pathway	0.777777777777778	0.162813348627686	-0.411141098335068
GSK3_Pathway_Degradation	1	0.00662970726137985	-0.709258023339436
GSK3_Pathway_Gene_expression	0.916666666666667	0.040325574743704	-0.573777552690335
GSK3_Pathway_Translation	1	0.000165756531623406	-0.859522932994887
Hedgehog_Pathway	0.527777777777778	0.795699819151449	-0.0797301215647729
Hedgehog_Pathway_Repression_of_target_genes.Hh.BMP.	0.972222222222222	0.0078558569701368	-0.698938223788468
Hedgehog_Pathway_Target_genes.WNT.Ptc.BMP.	0.611111111111111	0.43317774610865	-0.238223237946142
HGF_Pathway	0.777777777777778	0.441494113264021	-0.234061337604588
HGF_Pathway_Anoikis	0.583333333333333	0.988297082111555	0.00452405579151403
HGF_Pathway_Cell_adhesion_and_cell_mirgation	0.694444444444444	0.842701367586732	-0.0611474593859199
HGF_Pathway_Cell_cycle_progression	0.555555555555556	0.950116866855979	0.0192937504098203
HGF_Pathway_Cell_polarity.motility	0.555555555555556	0.680738788890692	0.126393029724249
HGF_Pathway_Cell_scattering	0.833333333333333	0.0580152136033281	-0.537775965542979
HGF_Pathway_Cell_survival	0.833333333333333	0.0580152136033281	-0.537775965542979
HGF_Pathway_IP3_pathway	0.888888888888889	0.0588498762961689	-0.536284296283873
HGF_Pathway_PKC_pathway	1	3.22389611080166e-05	-0.897106263615829
HIF1Alpha_Pathway	0.555555555555556	0.477040640833739	0.216686267529265
HIF1Alpha_Pathway_Gene_expression	0.944444444444444	0.00571751582260543	-0.71793057024353
HIF1Alpha_Pathway_HIF1alpha_degradation	0.819444444444444	0.13556726933671	0.436828972610787
HIF1Alpha_Pathway_NOS_pathway	0.972222222222222	0.00351547753131971	-0.744427533543132
HIF1Alpha_Pathway_p53_Hypoxiia_pathway	0.75	0.10357279925612	0.471815722492872
HIF1Alpha_Pathway_Pyruvate	0.972222222222222	0.00785466567450673	-0.698947632186967
HIF1Alpha_Pathway_VEGF_pathway	0.888888888888889	0.0164345064602422	-0.648812364146689
Hypoxia_induced_EMT_in_cancer_and_fibrosis_3	0.916666666666667	0.0210304172859104	0.629916518909543
Hypoxia_induced_EMT_in_cancer_and_fibrosis_4	0.916666666666667	0.0210304172859104	0.629916518909543
Hypoxia_induced_EMT_in_cancer_and_fibrosis_5	0.916666666666667	0.0210304172859104	0.629916518909543
Hypoxia_induced_EMT_in_cancer_and_fibrosis_6	0.916666666666667	0.0210304172859104	0.629916518909543
IGF1R_Signaling_Pathway	1	0.00104465976821786	-0.799245063092895
IGF1R_Signaling_Pathway_Cell_survival	0.972222222222222	0.00129449543725101	-0.790583370397641
IGF1R_Signaling_Pathway_GLucose_upstake	0.625	0.234347185886342	-0.354712688189028
IGF1R_Signaling_Pathway_Glycogen_synthesis	1	0.000705168963352818	-0.814126616581844
IGF1R_Signaling_Pathway_IKB_degradation	0.972222222222222	0.0560620874935756	0.541327013257269
IGF1R_Signaling_Pathway_Protein_synthesis	0.833333333333333	0.141467114700431	-0.430998133413242
IL_10_Pathway	0.944444444444444	0.0773735662963759	0.506459582916136
IL_10_Pathway_Gene_expression	1	0.00281909970629513	0.755522623346527
IL_10_Pathway_Stability_determination	0.944444444444444	0.0579613510467873	0.537872747715568
IL_10_Pathway_Translational_modulation	0.888888888888889	0.0151576400973112	0.654758313361311
IL_2_Pathway	0.972222222222222	0.0316362774615127	0.595852303009745
IL_2_Pathway_Actin_reorganization	1	0.0178280607212926	0.642705619216534
IL_2_Pathway_Apoptosis	0.611111111111111	0.378424785713315	-0.266694609380891
IL_2_Pathway_Apoptosis_inhibition	0.555555555555556	0.987140813405301	0.00497107204601092
IL_2_Pathway_Protein_synthesis	0.75	0.223576345047062	0.362447416648502
IL_6_Pathway	1	0.0369188580519375	0.581975573826775
ILK_Pathway	0.833333333333333	0.104778936567747	-0.470373497250897
ILK_Pathway_Apoptosis	0.916666666666667	0.01538633532009	-0.653666438380629
ILK_Pathway_Cell_adhesion_cell_motility.opsonization	0.861111111111111	0.0268891407262292	-0.609854665335755
ILK_Pathway_Cell_cycle_proliferation	0.861111111111111	0.0226918111426205	-0.623845739127475
ILK_Pathway_Cell_migration.retraction	0.888888888888889	0.0198651282845033	-0.634390666338635
ILK_Pathway_Cell_motility	0.916666666666667	0.0171874579494876	-0.645466759480915
ILK_Pathway_Cytoskeletal_reorganiation	0.916666666666667	0.0226079593634548	-0.624144091803664
ILK_Pathway_G2_phase_arrest	0.861111111111111	0.0226918111426205	-0.623845739127475
ILK_Pathway_Induced_cell_proliferation	0.694444444444444	0.4417430710972	-0.233937344384557
ILK_Pathway_Regulation_of_intermediate_filaments	0.861111111111111	0.0267375871664959	-0.610330691938357
ILK_Pathway_Regulation_of_junction_assembly_of_desmosomes	0.861111111111111	0.0292371390807915	-0.60272011763093
ILK_Pathway_Wound_healing	0.861111111111111	0.0304976269589454	-0.599062399579805
Integrin_SIgnaling_Pathway	0.833333333333333	0.0729075518767399	-0.513147934158864
Integrin_SIgnaling_Pathway_Cell_survival	0.805555555555556	0.315086885702109	-0.30250812845832
Integrin_SIgnaling_Pathway_Cytoskeleton_contraction_integrin_modulation_cell_invasion_and_migration	0.583333333333333	0.56290109464108	0.177018025273412
Integrin_SIgnaling_Pathway_Focal_adhesion_and_stress_fibers	1	0.000153456510877284	-0.861582821266518
Integrin_SIgnaling_Pathway_Translocates_to_the_nucleus	0.5	0.781317397304452	0.0854638381263785
Interactions_Report	0.722222222222222	0.604628951779717	-0.158672121840073
Interferon_Pathway	0.777777777777778	0.177003664341474	0.398857367673934
Interferon_Pathway_Gene_expression	1	0.0161934136192983	0.649907852447958
Interferon_Pathway_Transcription	0.777777777777778	0.113924177833348	0.459787795919422
Interferon_Pathway_Translation	0.611111111111111	0.346858300598809	-0.284097174692726
IP3_Pathway	0.888888888888889	0.0369918841779011	-0.581794197602779
IP3_Pathway_Gene_expression	1	2.28241251905792e-06	-0.937330832185899
JAK_mStat_Pathway	0.611111111111111	0.664397944961138	0.133211862841718
JAK_mStat_Pathway_Akt_pathway	0.694444444444444	0.609095317384114	0.156738391930592
JAK_mStat_Pathway_JAK_degradation	1	0.00137304621412038	0.788132871200785
JNK_Pathway	0.527777777777778	0.656195193445109	0.136656094813737
JNK_Pathway_Apoptosis_Inflammation_Tumorogenesis_Cell_Migration	0.666666666666667	0.225226028136517	-0.361248239855169
JNK_Pathway_Insulin_signaling	0.583333333333333	0.972333242237775	0.0106967849553609
Mab_targets	0.916666666666667	0.122545964246831	0.450319856406197
MAPK_Family_Pathway	0.805555555555556	0.227680160384276	0.359474182113725
MAPK_Family_Pathway_Chromatin_Remodeling	1	0.00203070626337754	0.771033001766055
MAPK_Family_Pathway_Cytoskeleton	0.916666666666667	0.0117341020868729	0.672811453361726
MAPK_Family_Pathway_Gene_Expresion	0.972222222222222	0.0300276052608632	0.600413123637269
MAPK_Family_Pathway_IKBs_Degradation	0.972222222222222	0.0494094030382901	0.554127125420853
MAPK_Family_Pathway_Translation	0.777777777777778	0.116993306922828	0.456364062653468
MAPK_Signaling_Pathway	0.694444444444444	0.187614400964578	-0.390077157599654
MAPK_Signaling_Pathway_Cell_Servival_Cell_Militory_Inflammation_Apoptosis_Osmoregulation	0.805555555555556	0.074835761115	-0.510226129528615
MAPK_Signaling_Pathway_Gene_Expresion	0.722222222222222	0.319863365003525	0.299676390585208
Mismatch_repair_effect	0.5	0.708365036247716	0.114984302053153
Mismatch_Repair_Pathway	0.694444444444444	0.176254716858172	0.399489603129541
Mitochondrial_Apopotosis_m_Pathway	0.805555555555556	0.10564986145462	0.469339087155725
Mitochondrial_Apopotosis_m_Pathway_Apoptosis	0.777777777777778	0.278912149371774	0.324794264057732
Mitochondrial_Apopotosis_m_Pathway_Depolarization	0.569444444444444	0.451586304305358	0.229061968774577
Mitochondrial_Apopotosis_m_Pathway_DNA_fragmentation	0.722222222222222	0.163182410459539	-0.410813089967979
Mitochondrial_Apopotosis_m_Pathway_Gene_expression	0.833333333333333	0.0982616543704036	0.478306016801778
mTOR_Pathway	0.777777777777778	0.136852299951456	-0.435544939317739
mTOR_Pathway_Actin_organization	0.805555555555556	0.0600954980719482	-0.534085824001943
mTOR_Pathway_Akt_signaling	0.583333333333333	0.518910265297238	-0.196979665931021
mTOR_Pathway_Scanning	0.638888888888889	0.661443045422649	-0.13445089983241
mTOR_Pathway_Translation_on	0.833333333333333	0.0456411501209141	-0.56193391009092
mTOR_Pathway_VEGF_pathway	0.888888888888889	0.0345500733980049	0.588005915935037
NGF_m_Pathway	0.805555555555556	0.0796295867547179	0.503182790421591
NGF_m_Pathway_Apoptosis	0.888888888888889	0.0466101089007305	0.55988355933394
NGF_p_Pathway	0.861111111111111	0.339495798158693	-0.288277876170541
NHEJ_mechanisms_of_DSBs_repair_effect	0.944444444444444	0.00506676235827919	0.724792103082926
Notch_Pathway	0.666666666666667	0.720293605619628	-0.110100886753531
Nucleotide_excision_repair_effect	0.75	0.146662496393478	0.4259944105624
p38_m_Signaling_Pathway	0.75	0.384240206880607	0.263573911976363
p38_p_Signaling_Pathway	0.75	0.393747395569103	0.258524847111322
p53_Signaling_m_Pathway	0.916666666666667	0.00678708464580668	0.707855744792184
p53_Signaling_m_Pathway_p53_Degradation	1	0.0010341970374903	0.799641959796844
PAK_Pathway	0.638888888888889	0.846175928146446	-0.0597820002194451
PAK_Pathway_Actin_Cytoskeleton	0.555555555555556	0.629460498474313	0.147988089253886
PAK_Pathway_Myosin_Activation	1	0.0124376281435704	-0.668804747376064
PPAR_Pathway	0.555555555555556	0.529071342551836	-0.19230615557234
PTEN_Pathway	0.805555555555556	0.108159911287567	0.466389820418118
RANK_Signaling_in_Osteoclast_Pathway	0.722222222222222	0.298681577268483	-0.312423004217165
RANK_Signaling_in_Osteoclast_Pathway_IKBs_Degradation	0.972222222222222	0.0510710838388198	0.550819857118192
RAS_Pathway	0.527777777777778	0.862781772946952	0.053269577273149
Regulation_of_telomere_length_and_cellular_immortalization_effect	0.527777777777778	0.994702053247651	-0.00204800391532184
RNA_Polymerase_II_Complex_Pathway	0.888888888888889	0.0383183412714763	0.578544026315068
Sister_chromatid_cohesion_effect	0.5	0.756694816238578	0.0953404176148186
SMAD_m_Pathway	0.972222222222222	0.00799711640178742	-0.697830246745644
SMAD_m_Pathway_Degradation	0.888888888888889	0.109491983427885	-0.464843434803949
SMAD_p_Pathway	0.972222222222222	0.00799711640178742	-0.697830246745644
SMAD_p_Pathway_Degradation	0.888888888888889	0.109491983427885	-0.464843434803949
Spindle_assembly_and_chromosome_separation_effect	0.916666666666667	0.00612457141544851	-0.713938446651609
Start_of_DNA_replication_in_early_S_phase_effect	0.916666666666667	0.0101198514913055	0.682743488120388
STAT3_Pathway	0.888888888888889	0.113241783345356	0.460557439886072
TGF_beta_Pathway	0.611111111111111	0.404994221361038	0.252632730594842
TGF_beta_Pathway_Epithelial_mesehchymal_transdifferentiation	0.972222222222222	0.0112376375543776	-0.675749592988535
TGF_beta_Pathway_Post_transcriptional_G1_arrest	1	9.84151423101055e-05	-0.872846396961328
TGF_beta_Pathway_SnON_degradation	0.944444444444444	0.00984949736615603	0.68452248295643
TGF_beta_Pathway_Tumor_suppression	0.555555555555556	0.61730389234119	0.153198449166987
TGF_beta_Pathway_Tumorogenesis	0.555555555555556	0.61730389234119	0.153198449166987
TNF_m_Pathway	0.888888888888889	0.0548353211573211	0.543602640464411
TNF_m_Pathway_Apoptosis	1	0.00980001515814655	0.684852089515898
TNF_p_Pathway	0.916666666666667	0.0549452692726207	0.543397219553886
TNF_p_Pathway_Gene_expression	0.833333333333333	0.126467158394462	0.446160954895032
TNF_p_Pathway_IKBs_degradation	0.916666666666667	0.0885058495890303	0.490881871337428
TRAF_m_Pathway	0.833333333333333	0.0646137646367249	0.526371877649252
TRAF_m_Pathway_IKBs_Degradation	0.833333333333333	0.183672888659616	0.393301028106133
TRAF_p_Pathway	1	0.0925131540173718	0.485606544694616
TRAF_p_Pathway_IKBs_Degradation	0.833333333333333	0.183672888659616	0.393301028106133
Transcription_of_mRNA_Pathway	0.888888888888889	0.0860530973760563	0.49419233460375
Transition_and_termination_of_DNA_replication_effect	1	0.00618597688494527	0.713354035449032
Translation_Regulation_of_EIF4F_activity	0.527777777777778	0.676065532250146	-0.128337509781335
Ubiquitin_Proteasome_Pathway	0.5	0.860528086502746	0.0541521696595861
Ubiquitin_Proteasome_Pathway_Degraded_Protein	0.555555555555556	0.818308759552796	0.0707638814441134
VEGF_Pathway	0.916666666666667	0.0431518089002542	-0.567349059638184
VEGF_Pathway_Actin_Reorganization	0.916666666666667	0.0465196836891594	-0.560073598857535
VEGF_Pathway_Nitric_Oxide_Prodaction	0.611111111111111	0.344267021363589	0.285563018282995
Wnt_Pathway	0.527777777777778	0.95661980604888	-0.0167762650448213
Wnt_Pathway_Ctnn.b_Degradation	1	0.00455480643789707	0.730684330754755
