# Supplementary material for: Novel robust biomarkers for human bladder cancer based on activation of intracellular signaling pathways
Source: Oncotarget. 2014 Sep 16;5(19):9022–32. doi: 10.18632/oncotarget.2493 (PMC4253415; doi:10.18632/oncotarget.2493)
Supplement: Supplementary file 8 [file oncotarget-05-9022-s008.xlsx]

## Sheet: Лист1
Pathway	AUC	p.value	Correlation (activation-cancer state)
AHR_Pathway	0.875	0.0401336949375222	0.624124092881485
AHR_Pathway_AHR_Degradation	0.75	0.227286064040608	0.396527103032093
AHR_Pathway_C_Myc_Expression	1	0.0283438125406343	0.656140130569072
AHR_Pathway_Cath_D_Expression	1	0.0293771225635626	0.65299573496595
AHR_Pathway_PS2_Gene_Expression	0.708333333333333	0.21588977528465	0.405569524545324
AKT_Pathway	0.958333333333333	0.00683963469565299	-0.758254162110866
AKT_Pathway_Aggregation_._Neurodegeneration	0.625	0.566566415994409	-0.194511552888274
AKT_Pathway_Apoptosis_Inhibition	0.541666666666667	0.956629498470511	-0.0186358133239792
AKT_Pathway_Blocks_Apoptosis	0.666666666666667	0.66956840523654	0.145459285697254
AKT_Pathway_Cardiovascular_Homeostasis	0.541666666666667	0.656544770618694	0.151507147099852
AKT_Pathway_Caspase_Cascade	0.875	0.180281492594683	0.435809499509176
AKT_Pathway_Cell_Cycle	0.958333333333333	0.0065409917996958	-0.760858275495642
AKT_Pathway_Cell_Cycle_Progression	0.541666666666667	0.528650290749123	-0.213409952294489
AKT_Pathway_Cell_Survival	0.833333333333333	0.0896001307606039	-0.535455188779381
AKT_Pathway_Death_Genes	0.625	0.682293986859591	0.139586373546066
AKT_Pathway_Elevation_of_Glucose_Import	0.708333333333333	0.625308998134394	0.166179470176322
AKT_Pathway_ERK_Pathway	0.666666666666667	0.688391581041047	0.13678453306963
AKT_Pathway_Genetic_Stability	0.708333333333333	0.848306976944855	0.065480879060069
AKT_Pathway_Glucose_Uptake	0.541666666666667	0.656544770618694	0.151507147099852
AKT_Pathway_Glycogen_Synthesis	0.895833333333333	0.0331544220057851	-0.642122793800841
AKT_Pathway_Insulin_Stimulated_Mitogenesis	0.583333333333333	0.566049484848613	0.194765717418075
AKT_Pathway_JNK_Pathway	0.625	0.749329709133917	0.109171034184449
AKT_Pathway_Neuroprotection	0.541666666666667	0.629840840303046	0.164035270509617
AKT_Pathway_NF_kB_Pathway	0.541666666666667	0.782831433607955	0.0942472703400663
AKT_Pathway_p53_Degradation	0.5625	0.936042103483802	0.0274950879328833
AKT_Pathway_p73_Mediated_Apoptosis	0.791666666666667	0.205492737984223	0.414068516967232
AKT_Pathway_Protein_Synthesis	0.5625	0.568321758971318	-0.193649167310371
AKT_Pathway_Regeneration_of_Cyclic_Nucleotide	0.625	0.841905244807158	0.0682740026102723
AKT_Pathway_Respiratory_Burst	0.541666666666667	0.629840840303046	0.164035270509617
AKT_Pathway_Survival_Genes	0.541666666666667	0.826149997855024	-0.0751644549782908
AKT_Pathway_Synaptic_Signaling	0.708333333333333	0.379207862641444	0.294581797339731
AKT_Pathway_Translation	0.625	0.405498502892863	0.279326697370073
Androgen_receptor_Pathway	1	1.67451038275336e-05	-0.940233539345228
Androgen_receptor_Pathway_Apoptosis	0.791666666666667	0.365866863621335	-0.302526562518605
Androgen_receptor_Pathway_AR_Degradation	1	0.000427393108840134	-0.874537571981678
Androgen_receptor_Pathway_Cell_Survival_._Cell_Growth	0.875	0.0697394118386557	-0.565632364086323
Androgen_receptor_Pathway_Gonadotropin_Regulation	0.666666666666667	0.597676502595496	-0.179376760226007
Androgen_receptor_Pathway_Histone_Modification	0.666666666666667	0.597676502595496	-0.179376760226007
Androgen_receptor_Pathway_Prostate_Differentiation_._Development	0.666666666666667	0.597676502595496	-0.179376760226007
Androgen_receptor_Pathway_Sexual_Differentiation_._Sexual_Maturation_at_Puberty	0.666666666666667	0.597676502595496	-0.179376760226007
ATM_Pathway	1	0.00505391138185327	-0.775312806830989
ATM_Pathway_Apoptosis	1	0.0129829245998519	-0.717190220319361
ATM_Pathway_Apoptosis_._Senescense	1	0.00232108184713375	0.813458344530241
ATM_Pathway_Cell_Cicle_Checkpoint_Control	0.9375	0.00999406450085871	0.734824936946359
ATM_Pathway_Cell_Survival	1	0.00077661460748533	-0.855830074263474
ATM_Pathway_Checkpoint_Activation	0.645833333333333	0.431002828710625	-0.26498556546878
ATM_Pathway_DNA_Repair	0.666666666666667	0.395053395430579	0.285326742710434
ATM_Pathway_G2_Mitosis_Progression	0.791666666666667	0.263096844110835	-0.369717056735266
ATM_Pathway_G2.M_Checkpoint_Arrest	0.916666666666667	0.0676664140721199	-0.569100176910736
ATM_Pathway_MDMX_Ubiquitination_._Degradation	1	0.00165766927724365	0.827744185366767
ATM_Pathway_NF_kB_Pathway	0.666666666666667	0.103888131062102	-0.516397779494322
ATM_Pathway_S_Phase_Arrest	0.8125	0.077299929118531	0.55354167797369
ATM_Pathway_S_Phase_Progresion	0.583333333333333	0.797113867260484	0.0879311596787512
ATM_Pathway_Synaptic_Vesicle_Transport	0.666666666666667	0.103888131062102	-0.516397779494322
Brca1_as_a_transcription_regulator_effect	0.708333333333333	0.15808414802649	0.456543748139497
BRCA1_Pathway	0.625	0.884343961580333	-0.0498199547546027
cAMP_Pathway	1	0.000304504867607882	-0.884008842819063
cAMP_Pathway_Axonal_Growth	0.666666666666667	0.459642465856019	0.249354987207332
cAMP_Pathway_Cardiovascular_Homeostasis	0.916666666666667	0.0604527177314993	0.581758308881753
cAMP_Pathway_Cell_Growth	0.5	NA	NA
cAMP_Pathway_Cell_Proliferation	0.833333333333333	0.123069949024449	0.493328927438574
cAMP_Pathway_Cell_Survival	0.583333333333333	0.820390804293438	-0.0776893600569466
cAMP_Pathway_Cell_Survival_._Chemotaxis	0.5625	0.568321758971318	-0.193649167310371
cAMP_Pathway_Cytokine_Production	0.708333333333333	0.338606044901224	0.319238839059964
cAMP_Pathway_Degradation_of_Cell_Cycle_Regulators	0.541666666666667	0.966653302834285	0.014326323903591
cAMP_Pathway_Endothelial_Cell_Regulation	1	5.61800145827231e-07	-0.97218071573498
cAMP_Pathway_Glycogen_Synthesis	0.833333333333333	0.123069949024449	0.493328927438574
cAMP_Pathway_Glycolysis	0.875	0.0309243263934286	-0.648429864549023
cAMP_Pathway_Metabolic_Energy	0.5	0.969880129199726	0.0129394520812935
cAMP_Pathway_Myocardial_Contraction	1	0.0341737901671151	-0.639338571664166
cAMP_Pathway_Oncogenesis	0.916666666666667	0.0216430629082189	0.678793059611514
cAMP_Pathway_Protein_Retention	0.958333333333333	0.0735680979686866	0.559405458384837
cAMP_Pathway_Regulation_of_Cytoskeleton	0.791666666666667	0.122284447908787	-0.494226209651911
Caspase_Cascade	1	6.24362471652873e-05	0.919382914750232
Caspase_Cascade_Activated_Tissue_Trans_glutaminase	0.5	0.638859322390168	-0.159784258858287
Caspase_Cascade_Apoptosis	0.708333333333333	0.378889518498719	0.294769707567084
Caspase_Cascade_Cell_Survival	0.625	0.45882082983696	0.249796979360051
Caspase_Cascade_ICAD_Degradation	0.791666666666667	0.279025335501889	0.358462680910868
CD40_Pathway	0.708333333333333	0.434171495568081	-0.263232646526426
CD40_Pathway_Cell_Survival	0.916666666666667	0.0558592452791417	-0.590362245789854
CD40_Pathway_Gene_Expression	0.541666666666667	0.654749143017539	-0.15234407870246
CD40_Pathway_IKBs_Degradation	0.8125	0.304466549834306	-0.341205775614877
Cellular_Anti_Apoptosis_Pathway	1	1.38440041109798e-05	-0.942754675571898
Cellular_Anti_Apoptosis_Pathway_Apoptosis	0.625	0.382870472292018	0.292425555741654
Cellular_Anti_Apoptosis_Pathway_Depolarization	0.5	0.960287621527461	0.0170628415405071
Chemokine_Pathway	0.833333333333333	0.0510300330776395	-0.599945177763121
Chemokine_Pathway_Cell_Activation	0.875	0.0327447841513346	-0.643258528223204
Chemokine_Pathway_Gene_Expression_._Apoptosis	0.916666666666667	0.0236468604801466	-0.671552036645214
Chemokine_Pathway_Internalization_Degradation_Recycling	0.625	0.557395957272444	0.199034232397341
Chromatin_Pathway	0.625	0.552846775505843	-0.201288807981961
Chromatin_Pathway_Octamer_Sliding	0.5	NA	NA
Chromatin_Pathway_Octamer_Transfer	0.5	NA	NA
Circadian_Pathway	0.875	0.169594800393414	-0.445582942303576
CREB_Pathway	1	5.20740166985052e-05	-0.922652372154719
CREB_Pathway_Gene_Expression	0.916666666666667	0.0329134132156344	-0.642789800578227
Cytokine_Network_Pathway	0.708333333333333	0.286749799558611	0.353134384218391
DNA_damage_induced_apoptosis_effect	0.625	0.265018728793887	0.368339127252559
DNA_damage_induced_responses_effect	0.541666666666667	0.986297824828178	0.0058855224135313
DNA_Repair_Mechanisms_Pathway	0.625	0.817065614469928	-0.0791487488912028
EGFR1_Pathway	0.958333333333333	0.00992581165700627	-0.735269998842667
ErbB_Family_Pathway	0.916666666666667	0.0175527808742979	-0.695206443880363
ErbB_Family_Pathway_Anti_Apoptosis	0.6875	0.284684482697719	-0.354551130808883
ERK_Signaling_Pathway	0.875	0.0164670357399977	-0.700017879569009
Erythropoeitin_Pathway	1	0.000130541875894764	-0.904561115155763
Estrogen_Pathway	1	0.000364502256085189	-0.879081130103225
Fas_m_Signaling_Pathway	0.833333333333333	0.289867331213605	0.351006518892644
Fas_p_Signaling_Pathway	0.625	0.995224500078899	0.00205115710480167
FLT3_Signaling_Pathway	1	0.00299260864359195	-0.801833740433928
G_protein_signaling_Cross_talk_between_Ras_family_GTPases	0.625	0.648396282163973	-0.155311294373889
Glucocorticoid_Receptor_Pathway	0.75	0.296265059162883	0.346678996227224
Glucocorticoid_Receptor_Pathway_Cell_cycle_arrest	0.875	0.0485782971391968	0.605049777702435
Glucocorticoid_Receptor_Pathway_Cell_cycle_progression	0.5625	0.568321758971318	0.193649167310371
Glucocorticoid_Receptor_Pathway_Gene_expression	0.541666666666667	0.712938690884995	0.125580387766042
Glucocorticoid_Receptor_Pathway_Inflammatory_cytokines	0.583333333333333	0.402876639369455	0.280825553340342
Glucocorticoid_Receptor_Pathway_SMAD_signaling	0.625	0.455613389593213	-0.251525897169236
GPCR_Pathway	1	0.000217412403303888	-0.892684932456075
GPCR_Pathway_Gene_expression	0.916666666666667	0.0129538750978309	-0.717346669381879
Growth_Hormone_Pathway	1	0.00126049023188322	-0.838507155776075
Growth_Hormone_Pathway_Cell_survival	0.75	0.0852181950788301	-0.541697866998687
Growth_Hormone_Pathway_Gene_expression	1	0.000106358884354589	-0.908940348831768
Growth_Hormone_Pathway_Glucose_uptake	1	0.00858311957859885	-0.744516418419094
Growth_Hormone_Pathway_Protein_synthesis	0.75	0.0852181950788301	-0.541697866998687
GSK3_Pathway	1	0.000452125129598605	-0.872889390812142
GSK3_Pathway_Degradation	1	0.00877949726834736	-0.743101125762958
GSK3_Pathway_Gene_expression	0.875	0.257706450620063	-0.373612537071375
GSK3_Pathway_Translation	0.875	0.0344037746331627	0.638718462226945
Hedgehog_Pathway	0.583333333333333	0.727851834644126	0.118828521823714
Hedgehog_Pathway_Repression_of_target_genes.Hh.BMP.	0.625	0.982957248299218	-0.0073205687128411
Hedgehog_Pathway_Target_genes.WNT.Ptc.BMP.	0.75	0.161032302417006	-0.453690602262991
HGF_Pathway	0.958333333333333	0.00519199886451395	-0.773847860502506
HGF_Pathway_Anoikis	0.916666666666667	0.0678575701505024	-0.568777432470368
HGF_Pathway_Cell_adhesion_and_cell_mirgation	0.875	0.0325115912031476	-0.643909513796637
HGF_Pathway_Cell_cycle_progression	0.916666666666667	0.07335703203951	-0.559742994576223
HGF_Pathway_Cell_polarity.motility	0.666666666666667	0.466613923748372	0.24561923729674
HGF_Pathway_Cell_scattering	0.958333333333333	0.0523648882684602	0.597236400651797
HGF_Pathway_Cell_survival	0.958333333333333	0.0523648882684602	0.597236400651797
HGF_Pathway_IP3_pathway	1	0.00665759968062618	0.759831305264846
HGF_Pathway_PKC_pathway	0.833333333333333	0.110615793115534	-0.50801538645012
HIF1Alpha_Pathway	0.708333333333333	0.444108185619958	0.257774543552538
HIF1Alpha_Pathway_Gene_expression	0.958333333333333	0.0114176394687106	-0.726008251960622
HIF1Alpha_Pathway_HIF1alpha_degradation	1	0.000408186987219228	0.875868079712383
HIF1Alpha_Pathway_NOS_pathway	0.958333333333333	0.00295255779740892	-0.802469297302923
HIF1Alpha_Pathway_p53_Hypoxiia_pathway	1	2.59803005513426e-05	0.933971110560283
HIF1Alpha_Pathway_Pyruvate	0.958333333333333	0.0200698632655387	-0.684820008687131
HIF1Alpha_Pathway_VEGF_pathway	0.875	0.0843192122569762	-0.543004713594635
Hypoxia_induced_EMT_in_cancer_and_fibrosis_3	0.875	0.756986983693837	-0.105745660481116
Hypoxia_induced_EMT_in_cancer_and_fibrosis_4	0.875	0.756986983693837	-0.105745660481116
Hypoxia_induced_EMT_in_cancer_and_fibrosis_5	0.875	0.756986983693837	-0.105745660481116
Hypoxia_induced_EMT_in_cancer_and_fibrosis_6	0.875	0.756986983693837	-0.105745660481116
IGF1R_Signaling_Pathway	1	0.0013606289478853	-0.835577201027996
IGF1R_Signaling_Pathway_Cell_survival	1	7.87808405619925e-05	-0.914985109704453
IGF1R_Signaling_Pathway_GLucose_upstake	0.583333333333333	0.632803761526754	-0.162636323395411
IGF1R_Signaling_Pathway_Glycogen_synthesis	0.645833333333333	0.668259238082227	0.146065486790991
IGF1R_Signaling_Pathway_IKB_degradation	0.5625	0.679110952957143	0.141052078827144
IGF1R_Signaling_Pathway_Protein_synthesis	0.854166666666667	0.0730390018068857	-0.560252819007508
IL_10_Pathway	0.666666666666667	0.319295348888252	-0.331509829742977
IL_10_Pathway_Gene_expression	0.5	0.988106861881706	0.00510843223207141
IL_10_Pathway_Stability_determination	0.541666666666667	0.824546558232472	-0.075867079994707
IL_10_Pathway_Translational_modulation	0.541666666666667	0.843855342916978	0.067422770548209
IL_2_Pathway	0.75	0.235487239871351	-0.390183043067346
IL_2_Pathway_Actin_reorganization	0.5	0.966329634993702	-0.0144654448587053
IL_2_Pathway_Apoptosis	0.708333333333333	0.247380827733693	0.38120645992512
IL_2_Pathway_Apoptosis_inhibition	0.75	0.343623598603247	0.316111519846273
IL_2_Pathway_Protein_synthesis	0.75	0.221532802955943	-0.401057854876105
IL_6_Pathway	0.583333333333333	0.46243982082129	0.24785288984689
ILK_Pathway	1	0.00127130398477745	-0.838182520315206
ILK_Pathway_Apoptosis	0.875	0.0165428348980112	-0.699674712613827
ILK_Pathway_Cell_adhesion_cell_motility.opsonization	0.875	0.031820790388709	-0.645857372771527
ILK_Pathway_Cell_cycle_proliferation	0.875	0.0293072795279756	-0.653205794157232
ILK_Pathway_Cell_migration.retraction	0.875	0.0275978902631199	-0.658460547545702
ILK_Pathway_Cell_motility	0.916666666666667	0.00468802895551222	-0.779342450405815
ILK_Pathway_Cytoskeletal_reorganiation	0.875	0.0187508200252039	-0.690138680103861
ILK_Pathway_G2_phase_arrest	0.875	0.0293072795279756	-0.653205794157232
ILK_Pathway_Induced_cell_proliferation	0.875	0.0831075692085414	-0.544780773644522
ILK_Pathway_Regulation_of_intermediate_filaments	0.875	0.0321467720512453	-0.644934543693235
ILK_Pathway_Regulation_of_junction_assembly_of_desmosomes	0.875	0.0419305767779836	-0.619848001025116
ILK_Pathway_Wound_healing	0.875	0.0280834580355528	-0.656945098342022
Integrin_SIgnaling_Pathway	0.916666666666667	0.00654051382316051	-0.760862512578995
Integrin_SIgnaling_Pathway_Cell_survival	1	0.00131284073092955	-0.836954500544072
Integrin_SIgnaling_Pathway_Cytoskeleton_contraction_integrin_modulation_cell_invasion_and_migration	1	0.00644784731568114	-0.761688291886727
Integrin_SIgnaling_Pathway_Focal_adhesion_and_stress_fibers	1	0.00375714143082168	-0.790761428876777
Integrin_SIgnaling_Pathway_Translocates_to_the_nucleus	0.833333333333333	0.0739618002745972	0.558777579899801
Interactions_Report	0.875	0.379652129386929	-0.294319691482229
Interferon_Pathway	0.916666666666667	0.063394893090602	-0.576478392260541
Interferon_Pathway_Gene_expression	0.666666666666667	0.815805804210276	0.0797019747186574
Interferon_Pathway_Transcription	0.604166666666667	0.873707078998945	0.0544323948294037
Interferon_Pathway_Translation	0.5625	0.652974229995925	0.153172107563315
IP3_Pathway	1	0.0285813180181317	-0.655410338699734
IP3_Pathway_Gene_expression	1	0.00144275833145112	-0.833292628169385
JAK_mStat_Pathway	0.916666666666667	0.00788298064513597	-0.749763185056241
JAK_mStat_Pathway_Akt_pathway	1	0.00166652486038489	-0.827527406788856
JAK_mStat_Pathway_JAK_degradation	1	0.0236124213187421	0.671672735260778
JNK_Pathway	1	0.000506398567254957	-0.86949872750585
JNK_Pathway_Apoptosis_Inflammation_Tumorogenesis_Cell_Migration	1	1.77621434646829e-06	-0.963976557100536
JNK_Pathway_Insulin_signaling	0.541666666666667	0.981460963702545	0.00796337628083718
Mab_targets	0.666666666666667	0.821554203375856	-0.0771790333199206
MAPK_Family_Pathway	0.75	0.368616192645782	-0.300877369348865
MAPK_Family_Pathway_Chromatin_Remodeling	0.916666666666667	0.175631515561938	-0.440017272965785
MAPK_Family_Pathway_Cytoskeleton	0.75	0.147224122363596	0.467349450139957
MAPK_Family_Pathway_Gene_Expresion	0.833333333333333	0.0712682650057038	-0.563118996249416
MAPK_Family_Pathway_IKBs_Degradation	0.770833333333333	0.407256899399383	0.278324129020476
MAPK_Family_Pathway_Translation	0.8125	0.142841423293149	0.471851494789364
MAPK_Signaling_Pathway	0.958333333333333	0.00234040323194498	-0.813090908673349
MAPK_Signaling_Pathway_Cell_Servival_Cell_Militory_Inflammation_Apoptosis_Osmoregulation	0.916666666666667	0.013334883740667	-0.715314494466091
MAPK_Signaling_Pathway_Gene_Expresion	1	0.00152340593641395	-0.831142242156015
Mismatch_repair_effect	0.958333333333333	0.00944419478980207	0.73847550924627
Mismatch_Repair_Pathway	0.958333333333333	0.00713091538659594	0.75579331728171
Mitochondrial_Apopotosis_m_Pathway	1	4.01598962160854e-05	0.927097562938529
Mitochondrial_Apopotosis_m_Pathway_Apoptosis	1	0.00123188439896424	-0.839376115666531
Mitochondrial_Apopotosis_m_Pathway_Depolarization	0.5625	0.568321758971318	-0.193649167310371
Mitochondrial_Apopotosis_m_Pathway_DNA_fragmentation	0.916666666666667	0.0455684183106806	0.611564703460528
Mitochondrial_Apopotosis_m_Pathway_Gene_expression	0.583333333333333	0.902244153002361	0.0420743460633841
mTOR_Pathway	1	0.000400474175749397	-0.876415754806103
mTOR_Pathway_Actin_organization	0.666666666666667	0.512987543497207	-0.22137966464903
mTOR_Pathway_Akt_signaling	0.5	0.98969475921455	0.00442635276246252
mTOR_Pathway_Scanning	0.958333333333333	0.0371179522740983	-0.631609852501707
mTOR_Pathway_Translation_on	0.916666666666667	0.0390188088424969	-0.626844413353605
mTOR_Pathway_VEGF_pathway	0.958333333333333	0.0327710434555273	0.643185425928365
NGF_m_Pathway	0.541666666666667	0.881711283119186	-0.0509608361379187
NGF_m_Pathway_Apoptosis	0.708333333333333	0.766327272971334	-0.101579242082013
NGF_p_Pathway	0.833333333333333	0.0829513480045257	-0.545011014832745
NHEJ_mechanisms_of_DSBs_repair_effect	0.625	0.553456564913793	-0.200986164611464
Notch_Pathway	0.708333333333333	0.47135684715175	0.243092222175999
Nucleotide_excision_repair_effect	0.583333333333333	0.529469761311446	0.212995738437917
p38_m_Signaling_Pathway	0.916666666666667	0.0222301815266533	-0.676623752110011
p38_p_Signaling_Pathway	0.916666666666667	0.0234201454959156	-0.672348907293319
p53_Signaling_m_Pathway	0.541666666666667	0.640018797919927	0.159239234678576
p53_Signaling_m_Pathway_p53_Degradation	1	0.00685988248165259	0.758080644834419
PAK_Pathway	1	0.00206364562894542	-0.818586446663228
PAK_Pathway_Actin_Cytoskeleton	0.791666666666667	0.0460142577219435	-0.610581339045079
PAK_Pathway_Myosin_Activation	1	7.07552987719726e-06	-0.95081585428169
PPAR_Pathway	1	0.000444673924132393	-0.873378609733785
PTEN_Pathway	0.958333333333333	0.0108411739347898	0.729476658941687
RANK_Signaling_in_Osteoclast_Pathway	1	1.60326046963518e-05	-0.940819540469252
RANK_Signaling_in_Osteoclast_Pathway_IKBs_Degradation	0.625	0.765650656573976	-0.101880635118289
RAS_Pathway	1	0.00585875592039171	-0.767152361770075
Regulation_of_telomere_length_and_cellular_immortalization_effect	0.958333333333333	0.0195505096862725	0.686883480135382
RNA_Polymerase_II_Complex_Pathway	1	0.0313454190413132	0.647215070833301
Sister_chromatid_cohesion_effect	1	1.80076081810476e-05	0.939240660173283
SMAD_m_Pathway	1	3.53022875557827e-05	-0.929205322549449
SMAD_m_Pathway_Degradation	1	0.00500815946127247	-0.775804681779633
SMAD_p_Pathway	1	3.53022875557827e-05	-0.929205322549449
SMAD_p_Pathway_Degradation	1	0.00500815946127247	-0.775804681779633
Spindle_assembly_and_chromosome_separation_effect	0.583333333333333	0.475062501042416	-0.241125873199251
Start_of_DNA_replication_in_early_S_phase_effect	0.791666666666667	0.0851183263346398	0.541842593208742
STAT3_Pathway	0.666666666666667	0.790580485631455	-0.0908172330776061
TGF_beta_Pathway	0.875	0.0257445119313729	-0.664424115228263
TGF_beta_Pathway_Epithelial_mesehchymal_transdifferentiation	0.958333333333333	0.00409819577747556	-0.786357562703555
TGF_beta_Pathway_Post_transcriptional_G1_arrest	1	0.000254870297950629	-0.888678541094783
TGF_beta_Pathway_SnON_degradation	1	0.0014856940950523	-0.832136894644865
TGF_beta_Pathway_Tumor_suppression	0.916666666666667	0.015759000515161	-0.703279474795496
TGF_beta_Pathway_Tumorogenesis	0.916666666666667	0.015759000515161	-0.703279474795496
TNF_m_Pathway	0.833333333333333	0.138962082974218	0.475909581727587
TNF_m_Pathway_Apoptosis	0.75	0.502216254758114	0.226920885043228
TNF_p_Pathway	0.875	0.0784745825068993	-0.55173518838225
TNF_p_Pathway_Gene_expression	0.75	0.222536076595035	-0.400262836998069
TNF_p_Pathway_IKBs_degradation	0.6875	0.349444166690565	0.312513553151751
TRAF_m_Pathway	0.833333333333333	0.123989101793151	0.492283617924345
TRAF_m_Pathway_IKBs_Degradation	0.666666666666667	0.461652176145955	0.24827540896062
TRAF_p_Pathway	0.958333333333333	0.026298610724066	-0.662610281849156
TRAF_p_Pathway_IKBs_Degradation	0.666666666666667	0.461652176145955	0.24827540896062
Transcription_of_mRNA_Pathway	0.916666666666667	0.0144787562507931	0.709454838358378
Transition_and_termination_of_DNA_replication_effect	1	0.00841561405845059	0.74574241454642
Translation_Regulation_of_EIF4F_activity	0.791666666666667	0.228207200767728	-0.395807963648707
Ubiquitin_Proteasome_Pathway	0.958333333333333	0.0151805176570723	0.706023349750185
Ubiquitin_Proteasome_Pathway_Degraded_Protein	1	0.01304257075765	0.71686978060277
VEGF_Pathway	1	0.000240197450679208	-0.89019084763846
VEGF_Pathway_Actin_Reorganization	1	0.0346741882384272	-0.637993038081122
VEGF_Pathway_Nitric_Oxide_Prodaction	0.625	0.616192320221222	-0.170509754092855
Wnt_Pathway	0.916666666666667	0.0945382587039662	-0.528657007755691
Wnt_Pathway_Ctnn.b_Degradation	1	0.0101737694036808	0.733663592929464
