# Supplementary material for: Novel robust biomarkers for human bladder cancer based on activation of intracellular signaling pathways
Source: Oncotarget. 2014 Sep 16;5(19):9022–32. doi: 10.18632/oncotarget.2493 (PMC4253415; doi:10.18632/oncotarget.2493)
Supplement: Supplementary file 9 [file oncotarget-05-9022-s009.xlsx]

## Sheet: Лист1
Pathway	AUC	Correlation (avtivation-cancer state)	p.value
AHR_Pathway	0.916666666666667	0.673468127615038	0.0116217310430402
AHR_Pathway_C_Myc_Expression	0.972222222222222	0.715371623787791	0.00597596242002885
AHR_Pathway_Cath_D_Expression	0.972222222222222	0.791007269345837	0.0012812727181426
AHR_Pathway_PS2_Gene_Expression	0.972222222222222	0.758469326327358	0.00265357121432319
AKT_Pathway_Blocks_Apoptosis	0.916666666666667	0.649344699073277	0.0163170179037244
AKT_Pathway_Cardiovascular_Homeostasis	0.916666666666667	0.668455855031494	0.0125003616092898
AKT_Pathway_Caspase_Cascade	0.916666666666667	0.63603071768563	0.0194502593543744
AKT_Pathway_Cell_Cycle	0.972222222222222	-0.568979776287429	0.0424217555028886
AKT_Pathway_ERK_Pathway	0.972222222222222	0.748612802299955	0.00323873252313156
AKT_Pathway_Glucose_Uptake	0.888888888888889	0.634790969003955	0.0197632652793516
AKT_Pathway_JNK_Pathway	0.888888888888889	0.579867771706081	0.0377739979607397
AKT_Pathway_Neuroprotection	0.888888888888889	0.634790969003955	0.0197632652793516
AKT_Pathway_NF_kB_Pathway	0.888888888888889	0.64551476519408	0.0171764748228975
AKT_Pathway_p73_Mediated_Apoptosis	0.916666666666667	0.704700172908715	0.00715168354876861
AKT_Pathway_Respiratory_Burst	0.888888888888889	0.634790969003955	0.0197632652793516
AKT_Pathway_Synaptic_Signaling	0.888888888888889	0.668442953208832	0.0125026860231154
Androgen_receptor_Pathway	0.944444444444444	-0.664361339294409	0.0132545645131474
Androgen_receptor_Pathway_Apoptosis	0.888888888888889	-0.644141172978522	0.0174928162272266
Androgen_receptor_Pathway_AR_Degradation	0.916666666666667	-0.655821410681638	0.0149374334420042
Androgen_receptor_Pathway_Cell_Survival_._Cell_Growth	0.888888888888889	-0.691161330325054	0.00888871976006077
ATM_Pathway_Apoptosis	1	-0.81508036199236	0.000686837696493964
ATM_Pathway_Apoptosis_._Senescense	0.916666666666667	-0.593755577939904	0.0323966045698228
ATM_Pathway_Checkpoint_Activation	0.791666666666667	0.602029480010019	0.0294721571046563
ATM_Pathway_MDMX_Ubiquitination_._Degradation	1	-0.877870590752344	7.96395695235829e-05
BRCA1_Pathway	0.861111111111111	0.552980404093645	0.0499811022747592
cAMP_Pathway_Axonal_Growth	0.916666666666667	0.666196275096452	0.0129124506738854
cAMP_Pathway_Cardiovascular_Homeostasis	0.916666666666667	-0.615179017709537	0.0252296420778482
cAMP_Pathway_Cell_Survival	0.916666666666667	-0.615339420107647	0.0251808513332255
cAMP_Pathway_Cytokine_Production	1	0.88315040529616	6.31165062792149e-05
cAMP_Pathway_Endothelial_Cell_Regulation	0.916666666666667	-0.806405226605522	0.000868218512288724
cAMP_Pathway_Glycolysis	1	-0.912882610347315	1.33155291341596e-05
cAMP_Pathway_Protein_Retention	1	0.66871170885324	0.0124543338826315
cAMP_Pathway_Regulation_of_Cytoskeleton	0.916666666666667	-0.606974523648311	0.0278196277736447
Chemokine_Pathway_Cell_Activation	0.888888888888889	0.615102799864852	0.0252528502512008
Chemokine_Pathway_Gene_Expression_._Apoptosis	0.972222222222222	0.745545651034704	0.00343981715303388
Circadian_Pathway	0.916666666666667	0.694406262816217	0.00844591889623114
CREB_Pathway	0.972222222222222	-0.685408947464812	0.00971684587375267
CREB_Pathway_Gene_Expression	1	-0.890844607970279	4.4064904941288e-05
ErbB_Family_Pathway	0.888888888888889	0.6643733220661	0.0132523084712197
Fas_m_Signaling_Pathway	1	0.838983905732799	0.000336818846423892
Glucocorticoid_Receptor_Pathway_Cell_cycle_arrest	0.861111111111111	0.606290778754949	0.0280439596784881
Glucocorticoid_Receptor_Pathway_Cell_cycle_progression	0.944444444444444	0.703653982674924	0.00727580639383008
Glucocorticoid_Receptor_Pathway_SMAD_signaling	0.861111111111111	-0.590410343267658	0.0336372076671247
GSK3_Pathway_Degradation	1	-0.709258023339436	0.00662970726137985
GSK3_Pathway_Gene_expression	0.916666666666667	-0.573777552690335	0.040325574743704
GSK3_Pathway_Translation	1	-0.859522932994887	0.000165756531623406
Hedgehog_Pathway_Repression_of_target_genes.Hh.BMP.	0.972222222222222	-0.698938223788468	0.0078558569701368
HGF_Pathway_PKC_pathway	1	-0.897106263615829	3.22389611080166e-05
HIF1Alpha_Pathway_Gene_expression	0.944444444444444	-0.71793057024353	0.00571751582260543
HIF1Alpha_Pathway_NOS_pathway	0.972222222222222	-0.744427533543132	0.00351547753131971
HIF1Alpha_Pathway_Pyruvate	0.972222222222222	-0.698947632186967	0.00785466567450673
HIF1Alpha_Pathway_VEGF_pathway	0.888888888888889	-0.648812364146689	0.0164345064602422
Hypoxia_induced_EMT_in_cancer_and_fibrosis_3	0.916666666666667	0.629916518909543	0.0210304172859104
Hypoxia_induced_EMT_in_cancer_and_fibrosis_4	0.916666666666667	0.629916518909543	0.0210304172859104
Hypoxia_induced_EMT_in_cancer_and_fibrosis_5	0.916666666666667	0.629916518909543	0.0210304172859104
Hypoxia_induced_EMT_in_cancer_and_fibrosis_6	0.916666666666667	0.629916518909543	0.0210304172859104
IGF1R_Signaling_Pathway	1	-0.799245063092895	0.00104465976821786
IGF1R_Signaling_Pathway_Cell_survival	0.972222222222222	-0.790583370397641	0.00129449543725101
IGF1R_Signaling_Pathway_Glycogen_synthesis	1	-0.814126616581844	0.000705168963352818
IL_10_Pathway_Gene_expression	1	0.755522623346527	0.00281909970629513
IL_10_Pathway_Translational_modulation	0.888888888888889	0.654758313361311	0.0151576400973112
IL_2_Pathway	0.972222222222222	0.595852303009745	0.0316362774615127
IL_2_Pathway_Actin_reorganization	1	0.642705619216534	0.0178280607212926
IL_6_Pathway	1	0.581975573826775	0.0369188580519375
ILK_Pathway_Apoptosis	0.916666666666667	-0.653666438380629	0.01538633532009
ILK_Pathway_Cell_adhesion_cell_motility.opsonization	0.861111111111111	-0.609854665335755	0.0268891407262292
ILK_Pathway_Cell_cycle_proliferation	0.861111111111111	-0.623845739127475	0.0226918111426205
ILK_Pathway_Cell_migration.retraction	0.888888888888889	-0.634390666338635	0.0198651282845033
ILK_Pathway_Cell_motility	0.916666666666667	-0.645466759480915	0.0171874579494876
ILK_Pathway_Cytoskeletal_reorganiation	0.916666666666667	-0.624144091803664	0.0226079593634548
ILK_Pathway_G2_phase_arrest	0.861111111111111	-0.623845739127475	0.0226918111426205
ILK_Pathway_Regulation_of_intermediate_filaments	0.861111111111111	-0.610330691938357	0.0267375871664959
ILK_Pathway_Regulation_of_junction_assembly_of_desmosomes	0.861111111111111	-0.60272011763093	0.0292371390807915
ILK_Pathway_Wound_healing	0.861111111111111	-0.599062399579805	0.0304976269589454
Integrin_SIgnaling_Pathway_Focal_adhesion_and_stress_fibers	1	-0.861582821266518	0.000153456510877284
Interferon_Pathway_Gene_expression	1	0.649907852447958	0.0161934136192983
IP3_Pathway	0.888888888888889	-0.581794197602779	0.0369918841779011
IP3_Pathway_Gene_expression	1	-0.937330832185899	2.28241251905792e-06
JAK_mStat_Pathway_JAK_degradation	1	0.788132871200785	0.00137304621412038
MAPK_Family_Pathway_Chromatin_Remodeling	1	0.771033001766055	0.00203070626337754
MAPK_Family_Pathway_Cytoskeleton	0.916666666666667	0.672811453361726	0.0117341020868729
MAPK_Family_Pathway_Gene_Expresion	0.972222222222222	0.600413123637269	0.0300276052608632
MAPK_Family_Pathway_IKBs_Degradation	0.972222222222222	0.554127125420853	0.0494094030382901
mTOR_Pathway_Translation_on	0.833333333333333	-0.56193391009092	0.0456411501209141
mTOR_Pathway_VEGF_pathway	0.888888888888889	0.588005915935037	0.0345500733980049
NGF_m_Pathway_Apoptosis	0.888888888888889	0.55988355933394	0.0466101089007305
NHEJ_mechanisms_of_DSBs_repair_effect	0.944444444444444	0.724792103082926	0.00506676235827919
p53_Signaling_m_Pathway	0.916666666666667	0.707855744792184	0.00678708464580668
p53_Signaling_m_Pathway_p53_Degradation	1	0.799641959796844	0.0010341970374903
PAK_Pathway_Myosin_Activation	1	-0.668804747376064	0.0124376281435704
RNA_Polymerase_II_Complex_Pathway	0.888888888888889	0.578544026315068	0.0383183412714763
SMAD_m_Pathway	0.972222222222222	-0.697830246745644	0.00799711640178742
Spindle_assembly_and_chromosome_separation_effect	0.916666666666667	-0.713938446651609	0.00612457141544851
Start_of_DNA_replication_in_early_S_phase_effect	0.916666666666667	0.682743488120388	0.0101198514913055
TGF_beta_Pathway_Epithelial_mesehchymal_transdifferentiation	0.972222222222222	-0.675749592988535	0.0112376375543776
TGF_beta_Pathway_Post_transcriptional_G1_arrest	1	-0.872846396961328	9.84151423101055e-05
TGF_beta_Pathway_SnON_degradation	0.944444444444444	0.68452248295643	0.00984949736615603
TNF_Pathway_Apoptosis	1	0.684852089515898	0.00980001515814655
Transition_and_termination_of_DNA_replication_effect	1	0.713354035449032	0.00618597688494527
VEGF_Pathway	0.916666666666667	-0.567349059638184	0.0431518089002542
VEGF_Pathway_Actin_Reorganization	0.916666666666667	-0.560073598857535	0.0465196836891594
Wnt_Pathway_Ctnn.B_Degradation	1	0.730684330754755	0.00455480643789707
