# Supplementary material for: Novel robust biomarkers for human bladder cancer based on activation of intracellular signaling pathways
Source: Oncotarget. 2014 Sep 16;5(19):9022–32. doi: 10.18632/oncotarget.2493 (PMC4253415; doi:10.18632/oncotarget.2493)
Supplement: Supplementary file 10 [file oncotarget-05-9022-s010.xlsx]

## Sheet: Лист1
Pathway	AUC	Correlation (activation-cancer state)	p.value
AHR_Pathway	0.875	0.624124092881485	0.0401336949375222
AHR_Pathway_C_Myc_Expression	1	0.656140130569072	0.0283438125406343
AHR_Pathway_Cath_D_Expression	1	0.65299573496595	0.0293771225635626
AKT_Pathway	0.958333333333333	-0.758254162110866	0.00683963469565299
AKT_Pathway_Cell_Cycle	0.958333333333333	-0.760858275495642	0.0065409917996958
AKT_Pathway_Glycogen_Synthesis	0.895833333333333	-0.642122793800841	0.0331544220057851
Androgen_receptor_Pathway	1	-0.940233539345228	1.67451038275336e-05
Androgen_receptor_Pathway_AR_Degradation	1	-0.874537571981678	0.000427393108840134
ATM_Pathway	1	-0.775312806830989	0.00505391138185327
ATM_Pathway_Apoptosis	1	-0.717190220319361	0.0129829245998519
ATM_Pathway_Apoptosis_._Senescense	1	0.813458344530241	0.00232108184713375
ATM_Pathway_Cell_Cicle_Checkpoint_Control	0.9375	0.734824936946359	0.00999406450085871
ATM_Pathway_Cell_Survival	1	-0.855830074263474	0.00077661460748533
ATM_Pathway_MDMX_Ubiquitination_._Degradation	1	0.827744185366767	0.00165766927724365
cAMP_Pathway	1	-0.884008842819063	0.000304504867607882
cAMP_Pathway_Endothelial_Cell_Regulation	1	-0.97218071573498	5.61800145827231e-07
cAMP_Pathway_Glycolysis	0.875	-0.648429864549023	0.0309243263934286
cAMP_Pathway_Myocardial_Contraction	1	-0.639338571664166	0.0341737901671151
cAMP_Pathway_Oncogenesis	0.916666666666667	0.678793059611514	0.0216430629082189
Caspase_Cascade	1	0.919382914750232	6.24362471652873e-05
Cellular_Anti_Apoptosis_Pathway	1	-0.942754675571898	1.38440041109798e-05
Chemokine_Pathway_Cell_Activation	0.875	-0.643258528223204	0.0327447841513346
Chemokine_Pathway_Gene_Expression_._Apoptosis	0.916666666666667	-0.671552036645214	0.0236468604801466
CREB_Pathway	1	-0.922652372154719	5.20740166985052e-05
CREB_Pathway_Gene_Expression	0.916666666666667	-0.642789800578227	0.0329134132156344
EGFR1_Pathway	0.958333333333333	-0.735269998842667	0.00992581165700627
ErbB_Family_Pathway	0.916666666666667	-0.695206443880363	0.0175527808742979
ERK_Signaling_Pathway	0.875	-0.700017879569009	0.0164670357399977
Erythropoeitin_Pathway	1	-0.904561115155763	0.000130541875894764
Estrogen_Pathway	1	-0.879081130103225	0.000364502256085189
FLT3_Signaling_Pathway	1	-0.801833740433928	0.00299260864359195
Glucocorticoid_Receptor_Pathway_Cell_cycle_arrest	0.875	0.605049777702435	0.0485782971391968
GPCR_Pathway	1	-0.892684932456075	0.000217412403303888
GPCR_Pathway_Gene_expression	0.916666666666667	-0.717346669381879	0.0129538750978309
Growth_Hormone_Pathway	1	-0.838507155776075	0.00126049023188322
Growth_Hormone_Pathway_Gene_expression	1	-0.908940348831768	0.000106358884354589
Growth_Hormone_Pathway_Glucose_uptake	1	-0.744516418419094	0.00858311957859885
GSK3_Pathway	1	-0.872889390812142	0.000452125129598605
GSK3_Pathway_Degradation	1	-0.743101125762958	0.00877949726834736
GSK3_Pathway_Translation	0.875	0.638718462226945	0.0344037746331627
HGF_Pathway	0.958333333333333	-0.773847860502506	0.00519199886451395
HGF_Pathway_Cell_adhesion_and_cell_mirgation	0.875	-0.643909513796637	0.0325115912031476
HGF_Pathway_IP3_pathway	1	0.759831305264846	0.00665759968062618
HIF1Alpha_Pathway_Gene_expression	0.958333333333333	-0.726008251960622	0.0114176394687106
HIF1Alpha_Pathway_HIF1alpha_degradation	1	0.875868079712383	0.000408186987219228
HIF1Alpha_Pathway_NOS_pathway	0.958333333333333	-0.802469297302923	0.00295255779740892
HIF1Alpha_Pathway_p53_Hypoxiia_pathway	1	0.933971110560283	2.59803005513426e-05
HIF1Alpha_Pathway_Pyruvate	0.958333333333333	-0.684820008687131	0.0200698632655387
IGF1R_Signaling_Pathway	1	-0.835577201027996	0.0013606289478853
IGF1R_Signaling_Pathway_Cell_survival	1	-0.914985109704453	7.87808405619925e-05
ILK_Pathway	1	-0.838182520315206	0.00127130398477745
ILK_Pathway_Apoptosis	0.875	-0.699674712613827	0.0165428348980112
ILK_Pathway_Cell_adhesion_cell_motility.opsonization	0.875	-0.645857372771527	0.031820790388709
ILK_Pathway_Cell_cycle_proliferation	0.875	-0.653205794157232	0.0293072795279756
ILK_Pathway_Cell_migration.retraction	0.875	-0.658460547545702	0.0275978902631199
ILK_Pathway_Cell_motility	0.916666666666667	-0.779342450405815	0.00468802895551222
ILK_Pathway_Cytoskeletal_reorganiation	0.875	-0.690138680103861	0.0187508200252039
ILK_Pathway_G2_phase_arrest	0.875	-0.653205794157232	0.0293072795279756
ILK_Pathway_Regulation_of_intermediate_filaments	0.875	-0.644934543693235	0.0321467720512453
ILK_Pathway_Regulation_of_junction_assembly_of_desmosomes	0.875	-0.619848001025116	0.0419305767779836
ILK_Pathway_Wound_healing	0.875	-0.656945098342022	0.0280834580355528
Integrin_SIgnaling_Pathway	0.916666666666667	-0.760862512578995	0.00654051382316051
Integrin_SIgnaling_Pathway_Cell_survival	1	-0.836954500544072	0.00131284073092955
Integrin_SIgnaling_Pathway_Cytoskeleton_contraction_integrin_modulation_cell_invasion_and_migration	1	-0.761688291886727	0.00644784731568114
Integrin_SIgnaling_Pathway_Focal_adhesion_and_stress_fibers	1	-0.790761428876777	0.00375714143082168
IP3_Pathway	1	-0.655410338699734	0.0285813180181317
IP3_Pathway_Gene_expression	1	-0.833292628169385	0.00144275833145112
JAK_mStat_Pathway	0.916666666666667	-0.749763185056241	0.00788298064513597
JAK_mStat_Pathway_Akt_pathway	1	-0.827527406788856	0.00166652486038489
JAK_mStat_Pathway_JAK_degradation	1	0.671672735260778	0.0236124213187421
JNK_Pathway	1	-0.86949872750585	0.000506398567254957
JNK_Pathway_Apoptosis_Inflammation_Tumorogenesis_Cell_Migration	1	-0.963976557100536	1.77621434646829e-06
MAPK_Signaling_Pathway	0.958333333333333	-0.813090908673349	0.00234040323194498
MAPK_Signaling_Pathway_Cell_Servival_Cell_Militory_Inflammation_Apoptosis_Osmoregulation	0.916666666666667	-0.715314494466091	0.013334883740667
MAPK_Signaling_Pathway_Gene_Expresion	1	-0.831142242156015	0.00152340593641395
Mismatch_repair_effect	0.958333333333333	0.73847550924627	0.00944419478980207
Mismatch_Repair_Pathway	0.958333333333333	0.75579331728171	0.00713091538659594
Mitochondrial_Apopotosis_m_Pathway	1	0.927097562938529	4.01598962160854e-05
Mitochondrial_Apopotosis_m_Pathway_Apoptosis	1	-0.839376115666531	0.00123188439896424
Mitochondrial_Apopotosis_m_Pathway_DNA_fragmentation	0.916666666666667	0.611564703460528	0.0455684183106806
mTOR_Pathway	1	-0.876415754806103	0.000400474175749397
mTOR_Pathway_Scanning	0.958333333333333	-0.631609852501707	0.0371179522740983
mTOR_Pathway_Translation_on	0.916666666666667	-0.626844413353605	0.0390188088424969
mTOR_Pathway_VEGF_pathway	0.958333333333333	0.643185425928365	0.0327710434555273
p38_m_Signaling_Pathway	0.916666666666667	-0.676623752110011	0.0222301815266533
p38_p_Signaling_Pathway	0.916666666666667	-0.672348907293319	0.0234201454959156
p53_Signaling_m_Pathway_p53_Degradation	1	0.758080644834419	0.00685988248165259
PAK_Pathway	1	-0.818586446663228	0.00206364562894542
PAK_Pathway_Actin_Cytoskeleton	0.791666666666667	-0.610581339045079	0.0460142577219435
PAK_Pathway_Myosin_Activation	1	-0.95081585428169	7.07552987719726e-06
PPAR_Pathway	1	-0.873378609733785	0.000444673924132393
PTEN_Pathway	0.958333333333333	0.729476658941687	0.0108411739347898
RANK_Signaling_in_Osteoclast_Pathway	1	-0.940819540469252	1.60326046963518e-05
RAS_Pathway	1	-0.767152361770075	0.00585875592039171
Regulation_of_telomere_length_and_cellular_immortalization_effect	0.958333333333333	0.686883480135382	0.0195505096862725
RNA_Polymerase_II_Complex_Pathway	1	0.647215070833301	0.0313454190413132
Sister_chromatid_cohesion_effect	1	0.939240660173283	1.80076081810476e-05
SMAD_m_Pathway	1	-0.929205322549449	3.53022875557827e-05
SMAD_m_Pathway_Degradation	1	-0.775804681779633	0.00500815946127247
TGF_beta_Pathway	0.875	-0.664424115228263	0.0257445119313729
TGF_beta_Pathway_Epithelial_mesehchymal_transdifferentiation	0.958333333333333	-0.786357562703555	0.00409819577747556
TGF_beta_Pathway_Post_transcriptional_G1_arrest	1	-0.888678541094783	0.000254870297950629
TGF_beta_Pathway_SnON_degradation	1	-0.832136894644865	0.0014856940950523
TGF_beta_Pathway_Tumor_suppression	0.916666666666667	-0.703279474795496	0.015759000515161
TGF_beta_Pathway_Tumorogenesis	0.916666666666667	-0.703279474795496	0.015759000515161
TRAF_p_Pathway	0.958333333333333	-0.662610281849156	0.026298610724066
Transcription_of_mRNA_Pathway	0.916666666666667	0.709454838358378	0.0144787562507931
Transition_and_termination_of_DNA_replication_effect	1	0.74574241454642	0.00841561405845059
Ubiquitin_Proteasome_Pathway	0.958333333333333	0.706023349750185	0.0151805176570723
Ubiquitin_Proteasome_Pathway_Degraded_Protein	1	0.71686978060277	0.01304257075765
VEGF_Pathway	1	-0.89019084763846	0.000240197450679208
VEGF_Pathway_Actin_Reorganization	1	-0.637993038081122	0.0346741882384272
Wnt_Pathway_Ctnn.b_Degradation	1	0.733663592929464	0.0101737694036808
